# Supplementary material for: Effect of Chestnut (Castanea Mollissima Blume) Bur Polyphenol Extract on Shigella dysenteriae: Antibacterial Activity and the Mechanism
Source: Molecules. 2023 Oct 9;28(19):6990. doi: 10.3390/molecules28196990 (PMC10574539; doi:10.3390/molecules28196990)
Supplement: Supplementary file 1 [file molecules-28-06990-s001.zip › Additional file/Table S1.csv]

Gene_id	Gene name	Gene description	FC(CMB_Y/CK)	Log2FC(CMB_Y/CK)	Pvalue	Padjust	Significant	Regulate	Gene Type	Biotype	CK_1	CK_2	CK_3	CMB_Y1	CMB_Y2	CMB_Y3	CMB_Y	CK
HUZ68_19455	nfeR	DNA-binding transcriptional regulator NfeR	97.417	6.606096074	1.83E-131	6.13E-128	yes	up	ref_gene	mRNA	3.71	8.25	4.71	888.95	1084.28	1085.06	1019.43	5.556666667
HUZ68_02205	mgtA	magnesium-translocating P-type ATPase	36.934	5.206867938	4.10E-67	6.87E-64	yes	up	ref_gene	mRNA	0.68	1.2	1.91	46.97	144.49	82.76	91.40666667	1.263333333
HUZ68_04095	fadE	acyl-CoA dehydrogenase FadE	6.502	2.700803623	1.71E-41	1.91E-38	yes	up	ref_gene	mRNA	181.46	264.31	341.11	2956.86	3554.78	3324.73	3278.79	262.2933333
HUZ68_20135	yrbL	PhoP regulatory network protein YrbL	11.529	3.527220649	2.95E-33	2.47E-30	yes	up	ref_gene	mRNA	5.36	4.24	6.19	83.56	179.75	113.8	125.7033333	5.263333333
HUZ68_17475	cysJ	NADPH-dependent assimilatory sulfite reductase flavoprotein subunit	19.354	4.274589947	2.09E-32	1.40E-29	yes	up	ref_gene	mRNA	0.62	0.57	1.36	15.19	56.09	29.87	33.71666667	0.85
HUZ68_19450	nfeF	NADPH-dependent ferric chelate reductase	10.31	3.365910547	7.53E-31	4.21E-28	yes	up	ref_gene	mRNA	2.6	2.73	2.6	49.18	60.82	53.09	54.36333333	2.643333333
HUZ68_17470	cysI	assimilatory sulfite reductase (NADPH) hemoprotein subunit	13.745	3.780791603	7.40E-30	3.54E-27	yes	up	ref_gene	mRNA	0.51	1.09	1.51	13.69	44.32	24.94	27.65	1.036666667
HUZ68_23590	fadA	acetyl-CoA C-acyltransferase FadA	5.14	2.361851086	9.35E-30	3.92E-27	yes	up	ref_gene	mRNA	40.55	67.4	68.48	558.45	612.85	563.35	578.2166667	58.81
HUZ68_11880	HUZ68_11880	Bcr/CflA family multidrug efflux MFS transporter	17.297	4.112491517	3.51E-27	1.31E-24	yes	up	ref_gene	mRNA	0.57	1.03	2.9	22.59	79.62	44.14	48.78333333	1.5
HUZ68_01525	proP	glycine betaine/L-proline transporter ProP	8.557	3.097179525	6.13E-27	2.06E-24	yes	up	ref_gene	mRNA	1.9	4.14	5.41	35.82	101.22	52.49	63.17666667	3.816666667
HUZ68_20690	rpsJ	30S ribosomal protein S10	4.023	2.008416764	9.62E-21	2.93E-18	yes	up	ref_gene	mRNA	60.82	84.56	102.22	443.38	852.76	610	635.38	82.53333333
HUZ68_15945	cysP	thiosulfate/sulfate ABC transporter substrate-binding protein CysP	7.715	2.947715557	1.18E-20	3.28E-18	yes	up	ref_gene	mRNA	2.95	3.4	5.97	31.56	104.45	55.99	64	4.106666667
HUZ68_00420	argH	argininosuccinate lyase	3.911	1.967415612	2.39E-20	6.16E-18	yes	up	ref_gene	mRNA	5.26	8.23	9.45	46.95	71.85	55.55	58.11666667	7.646666667
HUZ68_03925	mltD	murein transglycosylase D	5.569	2.477410676	3.00E-20	7.19E-18	yes	up	ref_gene	mRNA	10.19	13.81	22.11	106.5	276.84	128.55	170.63	15.37
HUZ68_19505	fadH	NADPH-dependent 2%2C4-dienoyl-CoA reductase	3.809	1.929252379	4.22E-20	9.43E-18	yes	up	ref_gene	mRNA	41.96	63.61	72.36	381.82	452.12	472.32	435.42	59.31
HUZ68_10335	HUZ68_10335	CMD domain-containing protein	9.597	3.262637827	4.51E-20	9.45E-18	yes	up	ref_gene	mRNA	0.39	1.03	1.84	10.59	28.43	19.17	19.39666667	1.086666667
HUZ68_15930	cysA	sulfate/thiosulfate ABC transporter ATP-binding protein CysA	7.976	2.995586003	5.18E-20	1.02E-17	yes	up	ref_gene	mRNA	1.8	4.15	4.3	25.62	92.18	43.49	53.76333333	3.416666667
HUZ68_12250	tcyP	cystine/sulfocysteine:cation symporter	6.624	2.727775888	1.13E-19	2.10E-17	yes	up	ref_gene	mRNA	1.6	2.24	4.04	19.56	53.97	29.13	34.22	2.626666667
HUZ68_20685	rplC	50S ribosomal protein L3	4.52	2.17627069	1.59E-19	2.81E-17	yes	up	ref_gene	mRNA	11.61	18.31	32.36	142.84	227	151.15	173.6633333	20.76
HUZ68_00415	argB	acetylglutamate kinase	3.974	1.990723365	1.71E-19	2.87E-17	yes	up	ref_gene	mRNA	8.48	15.37	21.13	98.64	126.58	105.42	110.2133333	14.99333333
HUZ68_13925	yeeE	transport protein YeeE	13.256	3.728547543	1.97E-19	3.14E-17	yes	up	ref_gene	mRNA	0.3	0.58	0.65	7.94	20.24	11.58	13.25333333	0.51
HUZ68_15895	cysK	cysteine synthase A	3.768	1.913801667	3.42E-19	5.22E-17	yes	up	ref_gene	mRNA	22.06	31.68	33.79	163.85	283.92	205.41	217.7266667	29.17666667
HUZ68_21060	feoB	Fe(2+) transporter permease subunit FeoB	3.805	1.927944023	5.98E-19	8.71E-17	yes	up	ref_gene	mRNA	12.03	20.72	29.59	115.58	210.82	129.47	151.9566667	20.78
HUZ68_15595	fadI	acetyl-CoA C-acyltransferase FadI	3.548	1.827148955	5.68E-18	7.93E-16	yes	up	ref_gene	mRNA	71.22	120.81	137.62	709.56	732.67	757.45	733.2266667	109.8833333
HUZ68_11415	mgtS	protein MgtS	4.465	2.158582206	1.97E-17	2.65E-15	yes	up	ref_gene	mRNA	759.85	1101.49	1095.76	3272.22	8421.12	5941.23	5878.19	985.7
HUZ68_00410	argC	N-acetyl-gamma-glutamyl-phosphate reductase	3.601	1.848324474	3.74E-17	4.82E-15	yes	up	ref_gene	mRNA	10.49	17.62	21.09	93.24	159.51	90.8	114.5166667	16.4
HUZ68_23040	atpA	F0F1 ATP synthase subunit alpha	3.397	1.76439314	4.71E-17	5.85E-15	yes	up	ref_gene	mRNA	9.8	14.77	16.85	70.12	121.46	86.02	92.53333333	13.80666667
HUZ68_17465	cysH	phosphoadenosine phosphosulfate reductase	7.557	2.917861402	3.26E-16	3.90E-14	yes	up	ref_gene	mRNA	1.39	2.18	1.73	15.84	42.8	22.36	27	1.766666667
HUZ68_20655	rpsC	30S ribosomal protein S3	3.083	1.624158327	8.23E-16	9.51E-14	yes	up	ref_gene	mRNA	32.58	48.71	66.27	242.55	357.39	262.29	287.41	49.18666667
HUZ68_19905	deaD	ATP-dependent RNA helicase DeaD	5.372	2.4255583	9.31E-16	1.04E-13	yes	up	ref_gene	mRNA	4.66	6.99	15.68	54.11	148.8	77.8	93.57	9.11
HUZ68_20590	rplO	50S ribosomal protein L15	3.311	1.727235414	9.99E-16	1.08E-13	yes	up	ref_gene	mRNA	26.9	46.16	50.88	228.58	299.8	222.64	250.34	41.31333333
HUZ68_23595	fadB	fatty acid oxidation complex subunit alpha FadB	3.651	1.868235737	4.96E-15	5.04E-13	yes	up	ref_gene	mRNA	74.14	131.04	99.3	686.37	735.06	747.32	722.9166667	101.4933333
HUZ68_14385	rcnA	nickel/cobalt efflux protein RcnA	6.819	2.769475015	8.08E-15	7.74E-13	yes	up	ref_gene	mRNA	0.7	1.75	1.83	17.31	15.45	19.61	17.45666667	1.426666667
HUZ68_15935	cysW	sulfate/thiosulfate ABC transporter permease CysW	11.13	3.47641488	4.06E-14	3.78E-12	yes	up	ref_gene	mRNA	1.2	1.32	0.55	9.87	46.21	20.68	25.58666667	1.023333333
HUZ68_09495	bhsA	multiple stress resistance protein BhsA	7.476	2.902330166	4.43E-14	4.02E-12	yes	up	ref_gene	mRNA	5.35	6.99	10.57	65.65	164.64	72.19	100.8266667	7.636666667
HUZ68_09955	chaA	sodium-potassium/proton antiporter ChaA	10.394	3.377630692	4.91E-14	4.33E-12	yes	up	ref_gene	mRNA	0.33	0.49	1.03	5.56	22.89	9.9	12.78333333	0.616666667
HUZ68_14770	mepS	bifunctional murein DD-endopeptidase/murein LD-carboxypeptidase	5.977	2.579489736	5.06E-14	4.35E-12	yes	up	ref_gene	mRNA	1.83	3.24	5.41	20.86	68.47	32.22	40.51666667	3.493333333
HUZ68_20220	rpsI	30S ribosomal protein S9	5.129	2.35857249	5.42E-14	4.51E-12	yes	up	ref_gene	mRNA	7.42	20.52	27	110.76	274.27	124.19	169.74	18.31333333
HUZ68_16575	hmpA	NO-inducible flavohemoprotein	4.616	2.206654092	5.52E-14	4.51E-12	yes	up	ref_gene	mRNA	2.16	6.06	4.52	22.85	56.83	34.25	37.97666667	4.246666667
HUZ68_05455	tgt	tRNA guanosine(34) transglycosylase Tgt	4.158	2.05593863	9.01E-14	7.19E-12	yes	up	ref_gene	mRNA	2.35	3.56	5.12	19.76	45.84	24.7	30.1	3.676666667
HUZ68_20225	rplM	50S ribosomal protein L13	3.543	1.824915883	1.38E-13	1.07E-11	yes	up	ref_gene	mRNA	19.19	27.68	39.86	121.61	280.19	188.38	196.7266667	28.91
HUZ68_20640	rpsQ	30S ribosomal protein S17	4.525	2.177780574	4.38E-13	3.33E-11	yes	up	ref_gene	mRNA	16.81	46.55	59.05	234.65	387.88	259.68	294.07	40.80333333
HUZ68_00640	zraP	zinc resistance sensor/chaperone ZraP	3.018	1.593678183	7.33E-13	5.46E-11	yes	up	ref_gene	mRNA	42.34	83.81	104.17	315.01	491.34	444.45	416.9333333	76.77333333
HUZ68_20375	dusB	tRNA dihydrouridine synthase DusB	4.882	2.287551646	1.73E-12	1.24E-10	yes	up	ref_gene	mRNA	3.4	3.17	6.78	22.61	69.66	39.54	43.93666667	4.45
HUZ68_01290	HUZ68_01290	YjcB family protein	7.582	2.922625637	2.22E-12	1.55E-10	yes	up	ref_gene	mRNA	1.76	4.22	6.26	29.27	92.78	47.16	56.40333333	4.08
HUZ68_20670	rplB	50S ribosomal protein L2	3.435	1.780427877	2.35E-12	1.61E-10	yes	up	ref_gene	mRNA	6.14	15.69	20.24	75.7	115.95	72.14	87.93	14.02333333
HUZ68_22800	rpmH	50S ribosomal protein L34	5.624	2.491521028	2.73E-12	1.76E-10	yes	up	ref_gene	mRNA	10.93	32.06	47.56	176.84	412.65	215.53	268.34	30.18333333
HUZ68_12740	HUZ68_12740	YebO family protein	6.362	2.669563503	3.24E-12	2.05E-10	yes	up	ref_gene	mRNA	0.7	1.05	2.37	13.65	23.57	12.17	16.46333333	1.373333333
HUZ68_20555	rplQ	50S ribosomal protein L17	3.773	1.915622045	1.30E-11	8.04E-10	yes	up	ref_gene	mRNA	23.54	22.88	41.06	216.37	239.46	146.44	200.7566667	29.16
HUZ68_03040	carB	carbamoyl-phosphate synthase large subunit	3.168	1.663513293	1.50E-11	9.14E-10	yes	up	ref_gene	mRNA	5.17	6.74	13.83	40.78	58.79	53.8	51.12333333	8.58
HUZ68_23030	atpD	F0F1 ATP synthase subunit beta	2.638	1.399613192	2.70E-11	1.62E-09	yes	up	ref_gene	mRNA	6.07	10.2	13.11	41.45	59.81	46.46	49.24	9.793333333
HUZ68_23960	cpxP	cell-envelope stress modulator CpxP	3.837	1.940019083	3.50E-11	2.06E-09	yes	up	ref_gene	mRNA	19.88	36.04	69.49	176.84	462.29	251.19	296.7733333	41.80333333
HUZ68_20665	rpsS	30S ribosomal protein S19	3.714	1.892848782	3.81E-11	2.20E-09	yes	up	ref_gene	mRNA	15.65	23.95	41.35	161.74	182.8	154.94	166.4933333	26.98333333
HUZ68_16860	rimM	ribosome maturation factor RimM	3.04	1.603892155	5.41E-11	3.08E-09	yes	up	ref_gene	mRNA	25.52	29.1	58.45	184.31	255.41	199.74	213.1533333	37.69
HUZ68_08055	hcp	hydroxylamine reductase	6.074	2.602590531	9.29E-11	5.19E-09	yes	up	ref_gene	mRNA	0.53	0.61	1.48	4.08	17.13	10.37	10.52666667	0.873333333
HUZ68_15940	cysT	sulfate/thiosulfate ABC transporter permease CysT	4.841	2.275226067	1.13E-10	6.20E-09	yes	up	ref_gene	mRNA	1.34	2.37	3.3	11.63	37.24	17.81	22.22666667	2.336666667
HUZ68_20605	rplR	50S ribosomal protein L18	2.848	1.509825446	1.47E-10	7.70E-09	yes	up	ref_gene	mRNA	22.86	35.54	51.94	150.35	243.63	171.49	188.49	36.78
HUZ68_16445	hscA	Fe-S protein assembly chaperone HscA	3.512	1.812157983	1.64E-10	8.45E-09	yes	up	ref_gene	mRNA	3.26	5.61	10.17	25.58	66.34	36.3	42.74	6.346666667
HUZ68_22365	rpmB	50S ribosomal protein L28	4.588	2.197811412	2.20E-10	1.10E-08	yes	up	ref_gene	mRNA	9.23	24.79	48.87	125.14	346.2	195.38	222.24	27.63
HUZ68_06400	ahpF	alkyl hydroperoxide reductase subunit F	3.363	1.749629498	3.51E-10	1.71E-08	yes	up	ref_gene	mRNA	4.86	5.93	9.2	26.85	72.99	36.55	45.46333333	6.663333333
HUZ68_20615	rpsH	30S ribosomal protein S8	2.805	1.487852436	4.28E-10	2.02E-08	yes	up	ref_gene	mRNA	16.74	25.92	37.51	111.81	176.65	121.67	136.71	26.72333333
HUZ68_05645	fadM	long-chain acyl-CoA thioesterase FadM	3.096	1.63025062	6.29E-10	2.89E-08	yes	up	ref_gene	mRNA	14.43	15.99	27.77	117.76	132.07	87.51	112.4466667	19.39666667
HUZ68_20010	dacB	serine-type D-Ala-D-Ala carboxypeptidase	4.374	2.12882952	7.01E-10	3.18E-08	yes	up	ref_gene	mRNA	1	1.35	2.94	7.6	23.77	13.79	15.05333333	1.763333333
HUZ68_20660	rplV	50S ribosomal protein L22	3.567	1.834816302	7.82E-10	3.50E-08	yes	up	ref_gene	mRNA	9.1	20.52	28.05	108.75	163.17	85.73	119.2166667	19.22333333
HUZ68_07615	HUZ68_07615	ABC transporter permease	2.624	1.391872263	8.08E-10	3.56E-08	yes	up	ref_gene	mRNA	7.45	10.17	16.65	47.82	67.99	55.17	56.99333333	11.42333333
HUZ68_19910	yrbN	protein YrbN	6.695	2.743147695	9.89E-10	4.31E-08	yes	up	ref_gene	mRNA	21.84	16.59	55.02	131.57	434.43	359.51	308.5033333	31.15
HUZ68_17410	cysD	sulfate adenylyltransferase subunit CysD	4.917	2.297728511	1.02E-09	4.37E-08	yes	up	ref_gene	mRNA	1.24	1.8	1.57	7.39	25.27	14.09	15.58333333	1.536666667
HUZ68_17045	proV	glycine betaine/L-proline ABC transporter ATP-binding protein ProV	7.959	2.99252851	1.15E-09	4.87E-08	yes	up	ref_gene	mRNA	0.18	0.55	0.79	2.69	13.77	7.02	7.826666667	0.506666667
HUZ68_22895	phoU	phosphate signaling complex protein PhoU	3.429	1.777701714	1.39E-09	5.82E-08	yes	up	ref_gene	mRNA	2.13	6.18	5.32	23.25	39.84	23.94	29.01	4.543333333
HUZ68_20610	rplF	50S ribosomal protein L6	2.557	1.354282244	1.46E-09	6.06E-08	yes	up	ref_gene	mRNA	29.58	41.84	52.52	139.39	269.62	199.05	202.6866667	41.31333333
HUZ68_17055	proX	glycine betaine/L-proline ABC transporter substrate-binding protein ProX	5.242	2.390141175	1.76E-09	7.18E-08	yes	up	ref_gene	mRNA	0.65	1.33	3.17	8.31	28.19	14.34	16.94666667	1.716666667
HUZ68_21035	envZ	two-component system sensor histidine kinase EnvZ	3.212	1.683313686	1.94E-09	7.72E-08	yes	up	ref_gene	mRNA	4.15	4.91	7.24	21.43	55.93	29.25	35.53666667	5.433333333
HUZ68_05465	secD	protein translocase subunit SecD	3.103	1.633724682	2.06E-09	8.11E-08	yes	up	ref_gene	mRNA	1.59	3.12	4.46	11.77	27.06	15.78	18.20333333	3.056666667
HUZ68_08050	hcr	NADH oxidoreductase	4.352	2.121556833	2.14E-09	8.34E-08	yes	up	ref_gene	mRNA	0.8	1.57	2.15	7.88	20.1	10.11	12.69666667	1.506666667
HUZ68_20650	rplP	50S ribosomal protein L16	2.636	1.398520841	2.31E-09	8.92E-08	yes	up	ref_gene	mRNA	24.31	35.22	54.99	163.28	214.11	165.82	181.07	38.17333333
HUZ68_20680	rplD	50S ribosomal protein L4	3.384	1.758839739	2.65E-09	1.01E-07	yes	up	ref_gene	mRNA	5.3	6.16	15.33	49.3	72.05	46.14	55.83	8.93
HUZ68_23050	atpF	F0F1 ATP synthase subunit B	3.084	1.624666355	2.94E-09	1.09E-07	yes	up	ref_gene	mRNA	10.53	12.69	11.58	52.95	88.87	68.83	70.21666667	11.6
HUZ68_12640	fadD	long-chain-fatty-acid--CoA ligase FadD	2.671	1.417226476	2.94E-09	1.09E-07	yes	up	ref_gene	mRNA	129.51	143.56	179.21	800.19	817.79	769.91	795.9633333	150.76
HUZ68_10330	HUZ68_10330	exoribonuclease II	3.105	1.634770498	5.28E-09	1.77E-07	yes	up	ref_gene	mRNA	3.29	3.94	5.95	15.82	43.08	24.39	27.76333333	4.393333333
HUZ68_21065	feoC	[Fe-S]-dependent transcriptional repressor FeoC	9.501	3.248091011	5.85E-09	1.94E-07	yes	up	ref_gene	mRNA	1.71	2.03	9.32	66.74	82.78	47.01	65.51	4.353333333
HUZ68_15590	fadJ	fatty acid oxidation complex subunit alpha FadJ	2.555	1.353152938	6.07E-09	1.98E-07	yes	up	ref_gene	mRNA	104.79	129.58	159.5	588.83	641.98	736.02	655.61	131.29
HUZ68_12770	htpX	protease HtpX	3.071	1.618728893	6.51E-09	2.08E-07	yes	up	ref_gene	mRNA	24.21	50.31	55.52	142.46	436.78	204.9	261.38	43.34666667
HUZ68_02200	mgtL	mgtA regulatory leader peptide MgtL	10.334	3.369355317	1.06E-08	3.33E-07	yes	up	ref_gene	mRNA	41.55	63.98	39.91	254.46	1042.48	549.91	615.6166667	48.48
HUZ68_16865	rpsP	30S ribosomal protein S16	3.515	1.813667124	1.15E-08	3.55E-07	yes	up	ref_gene	mRNA	11.51	20.66	44.79	132.06	193.46	127.11	150.8766667	25.65333333
HUZ68_00185	sbp	sulfate/thiosulfate ABC transporter substrate-binding protein Sbp	3.977	1.991554087	1.27E-08	3.88E-07	yes	up	ref_gene	mRNA	0.91	1.38	2.11	6.16	16.52	11.58	11.42	1.466666667
HUZ68_15105	glpB	glycerol-3-phosphate dehydrogenase subunit GlpB	2.677	1.420848808	1.32E-08	3.99E-07	yes	up	ref_gene	mRNA	10.21	18.08	29.98	66.86	112.24	109.76	96.28666667	19.42333333
HUZ68_07635	rhlE	ATP-dependent RNA helicase RhlE	4.057	2.020498027	1.43E-08	4.29E-07	yes	up	ref_gene	mRNA	0.87	1.19	2.62	6.34	20.15	10.68	12.39	1.56
HUZ68_20815	argD/dapC	bifunctional acetylornithine/succinyldiaminopimelate transaminase	2.521	1.334224984	1.63E-08	4.84E-07	yes	up	ref_gene	mRNA	5.08	10.86	10.49	33.88	59.54	34.92	42.78	8.81
HUZ68_05740	HUZ68_05740	multidrug efflux RND transporter permease subunit	2.436	1.284320323	1.66E-08	4.87E-07	yes	up	ref_gene	mRNA	6.01	8.74	12.42	31.03	62.91	36.94	43.62666667	9.056666667
HUZ68_19960	argG	argininosuccinate synthase	2.238	1.162400709	1.73E-08	5.05E-07	yes	up	ref_gene	mRNA	30.47	52.94	52.87	189.05	221.36	174.77	195.06	45.42666667
HUZ68_08340	pncB	nicotinate phosphoribosyltransferase	2.816	1.493658884	1.94E-08	5.60E-07	yes	up	ref_gene	mRNA	4.24	5.64	9.99	24.93	54.07	30.17	36.39	6.623333333
HUZ68_20380	fis	DNA-binding transcriptional regulator Fis	4.161	2.057068902	1.97E-08	5.64E-07	yes	up	ref_gene	mRNA	7.26	4.12	12.39	42.05	89.91	54.86	62.27333333	7.923333333
HUZ68_11525	clcB	voltage-gated ClC-type chloride channel ClcB	3.743	1.904261864	3.33E-08	9.37E-07	yes	up	ref_gene	mRNA	0.54	1.05	1.41	5	10.59	6.02	7.203333333	1
HUZ68_02080	HUZ68_02080	YtfJ family protein	2.684	1.424455694	3.39E-08	9.46E-07	yes	up	ref_gene	mRNA	28.92	39.18	46.88	218.9	173.97	178.29	190.3866667	38.32666667
HUZ68_20675	rplW	50S ribosomal protein L23	3.257	1.703687696	3.78E-08	1.05E-06	yes	up	ref_gene	mRNA	23.79	24.25	65.76	198.5	237.99	185.35	207.28	37.93333333
HUZ68_00550	rplJ	50S ribosomal protein L10	2.911	1.54142123	4.02E-08	1.09E-06	yes	up	ref_gene	mRNA	9.41	16.96	28.1	67.26	153.14	76.4	98.93333333	18.15666667
HUZ68_20560	rpoA	DNA-directed RNA polymerase subunit alpha	2.508	1.3266572	4.35E-08	1.17E-06	yes	up	ref_gene	mRNA	39.89	53	82.98	307.08	293.82	223.73	274.8766667	58.62333333
HUZ68_15095	glpT	glycerol-3-phosphate transporter	2.287	1.19334646	4.86E-08	1.29E-06	yes	up	ref_gene	mRNA	11.42	18.14	26.55	66.9	87.47	86.41	80.26	18.70333333
HUZ68_16850	rplS	50S ribosomal protein L19	2.676	1.419898076	5.20E-08	1.37E-06	yes	up	ref_gene	mRNA	71.71	60.68	106.51	375.68	421.8	371.8	389.76	79.63333333
HUZ68_01695	groL	chaperonin GroEL	2.205	1.141009176	5.61E-08	1.47E-06	yes	up	ref_gene	mRNA	31.22	56.25	81.93	185.32	298.94	219.58	234.6133333	56.46666667
HUZ68_07625	hlyD	secretion protein HlyD	2.336	1.223877506	5.85E-08	1.52E-06	yes	up	ref_gene	mRNA	18.88	32.39	26.76	98.45	155.68	105.4	119.8433333	26.01
HUZ68_08255	msbA	lipid A ABC transporter ATP-binding protein/permease MsbA	2.96	1.565380608	6.40E-08	1.65E-06	yes	up	ref_gene	mRNA	1.55	2.62	3.15	8.45	22.62	12.16	14.41	2.44
HUZ68_03710	rpsB	30S ribosomal protein S2	2.646	1.40402398	6.55E-08	1.68E-06	yes	up	ref_gene	mRNA	61.16	61.21	139.29	369.15	476.33	458.09	434.5233333	87.22
HUZ68_23025	atpC	F0F1 ATP synthase subunit epsilon	2.28	1.189004213	7.99E-08	2.01E-06	yes	up	ref_gene	mRNA	35.54	50.66	68.63	191.79	277.58	181.75	217.04	51.61
HUZ68_17405	cysN	sulfate adenylyltransferase subunit CysN	3.025	1.597173121	8.18E-08	2.04E-06	yes	up	ref_gene	mRNA	1.4	2.4	2.51	7.7	19.05	11.24	12.66333333	2.103333333
HUZ68_14765	lpxT	Kdo(2)-lipid A phosphotransferase	18.278	4.192072295	8.30E-08	2.05E-06	yes	up	ref_gene	mRNA	0.07	0	0.45	2.64	11.2	5.43	6.423333333	0.173333333
HUZ68_20075	mlaF	phospholipid ABC transporter ATP-binding protein MlaF	2.722	1.444693274	8.41E-08	2.06E-06	yes	up	ref_gene	mRNA	9.32	15.63	17.29	45.44	122.57	60.99	76.33333333	14.08
HUZ68_09900	prs	ribose-phosphate diphosphokinase	2.702	1.433866727	9.11E-08	2.21E-06	yes	up	ref_gene	mRNA	6.3	7.91	15.81	38.37	75.28	42.37	52.00666667	10.00666667
HUZ68_15070	inaA	lipopolysaccharide kinase InaA	2.622	1.390862881	9.79E-08	2.36E-06	yes	up	ref_gene	mRNA	5.46	9.09	11.64	27.57	68.2	39.11	44.96	8.73
HUZ68_01995	rpsR	30S ribosomal protein S18	3.212	1.683281043	1.13E-07	2.72E-06	yes	up	ref_gene	mRNA	19.2	44.08	63.73	227.31	204.38	199.31	210.3333333	42.33666667
HUZ68_15100	glpA	anaerobic glycerol-3-phosphate dehydrogenase subunit A	2.363	1.24035237	1.15E-07	2.72E-06	yes	up	ref_gene	mRNA	7.44	10.96	17.51	37.95	66.05	58.01	54.00333333	11.97
HUZ68_23035	atpG	F0F1 ATP synthase subunit gamma	2.418	1.274031169	1.15E-07	2.72E-06	yes	up	ref_gene	mRNA	14.18	17.21	19.14	58.75	101.61	84.44	81.6	16.84333333
HUZ68_22410	HUZ68_22410	trimeric intracellular cation channel family protein	5.415	2.436869583	1.31E-07	3.07E-06	yes	up	ref_gene	mRNA	0.22	0.82	1.19	3.76	13.09	6.01	7.62	0.743333333
HUZ68_17480	queD	6-carboxytetrahydropterin synthase QueD	8.131	3.023441764	1.65E-07	3.79E-06	yes	up	ref_gene	mRNA	0.24	1.69	2.19	12.56	30.03	16.11	19.56666667	1.373333333
HUZ68_11105	maeA	malate dehydrogenase	2.295	1.198279634	1.66E-07	3.79E-06	yes	up	ref_gene	mRNA	7.29	11.47	11.98	32.32	65.17	43.35	46.94666667	10.24666667
HUZ68_17755	argA	amino-acid N-acetyltransferase	2.557	1.354648858	1.75E-07	3.96E-06	yes	up	ref_gene	mRNA	11.36	28.98	22.38	78.58	156.15	77.66	104.13	20.90666667
HUZ68_22270	waaH	UDP-glucuronate:LPS(HepIII) glycosyltransferase	4.503	2.171020237	2.29E-07	5.15E-06	yes	up	ref_gene	mRNA	0.57	0.73	1	4.54	11.59	4.93	7.02	0.766666667
HUZ68_15605	fadL	long-chain fatty acid transporter FadL	2.736	1.4518098	2.31E-07	5.17E-06	yes	up	ref_gene	mRNA	136.23	207.92	137.56	930.78	800.15	872.22	867.7166667	160.57
HUZ68_22815	yidC	membrane protein insertase YidC	3.023	1.596080124	3.08E-07	6.84E-06	yes	up	ref_gene	mRNA	2.21	2.53	6.57	13.47	32.68	19.73	21.96	3.77
HUZ68_23450	corA	magnesium/cobalt transporter CorA	2.524	1.335828144	3.62E-07	7.89E-06	yes	up	ref_gene	mRNA	3.65	9.56	6.9	24.77	41	30.79	32.18666667	6.703333333
HUZ68_01680	fxsA	membrane protein FxsA	2.312	1.208964537	3.62E-07	7.89E-06	yes	up	ref_gene	mRNA	12.11	18.59	31.79	80.32	114.87	74.15	89.78	20.83
HUZ68_03020	ispH	4-hydroxy-3-methylbut-2-enyl diphosphate reductase	2.476	1.30772179	3.85E-07	8.29E-06	yes	up	ref_gene	mRNA	3.97	7.18	9.78	22.85	47.01	29.28	33.04666667	6.976666667
HUZ68_00540	rplK	50S ribosomal protein L11	2.532	1.340213251	4.08E-07	8.71E-06	yes	up	ref_gene	mRNA	14.82	31.68	23.12	80.69	163.97	93.05	112.57	23.20666667
HUZ68_07620	HUZ68_07620	ABC transporter ATP-binding protein	2.284	1.191367363	4.21E-07	8.93E-06	yes	up	ref_gene	mRNA	7.18	7.95	12.24	35.16	54.35	34.87	41.46	9.123333333
HUZ68_20065	mlaD	outer membrane lipid asymmetry maintenance protein MlaD	2.696	1.430560178	4.90E-07	1.03E-05	yes	up	ref_gene	mRNA	6.76	8.76	14.63	32.13	73.11	50.6	51.94666667	10.05
HUZ68_00545	rplA	50S ribosomal protein L1	2.349	1.232260036	5.21E-07	1.08E-05	yes	up	ref_gene	mRNA	12.88	29.01	27.39	73.59	153.63	85.33	104.1833333	23.09333333
HUZ68_16125	acrD	multidrug efflux RND transporter permease AcrD	2.98	1.575122923	6.53E-07	1.34E-05	yes	up	ref_gene	mRNA	0.47	1.21	1.99	4.33	10.25	5.82	6.8	1.223333333
HUZ68_11575	tqsA	AI-2 transporter TqsA	2.688	1.426451347	7.49E-07	1.53E-05	yes	up	ref_gene	mRNA	0.96	1.36	1.52	4.98	10.25	5.6	6.943333333	1.28
HUZ68_20045	murA	UDP-N-acetylglucosamine 1-carboxyvinyltransferase	2.494	1.318627392	7.81E-07	1.59E-05	yes	up	ref_gene	mRNA	2.5	3.54	5.13	13.37	26.49	14.92	18.26	3.723333333
HUZ68_20070	mlaE	lipid asymmetry maintenance ABC transporter permease subunit MlaE	2.467	1.302485557	8.37E-07	1.69E-05	yes	up	ref_gene	mRNA	11.3	18.79	28.02	54.65	139.76	81.64	92.01666667	19.37
HUZ68_07015	ybgE	cyd operon protein YbgE	2.916	1.54387908	8.53E-07	1.70E-05	yes	up	ref_gene	mRNA	48.18	48.93	131.18	380.75	408.05	296.15	361.65	76.09666667
HUZ68_23060	atpB	F0F1 ATP synthase subunit A	2.373	1.246435032	8.54E-07	1.70E-05	yes	up	ref_gene	mRNA	10.25	21.37	25.6	53.6	127.18	78.66	86.48	19.07333333
HUZ68_20600	rpsE	30S ribosomal protein S5	2.301	1.202432911	8.62E-07	1.71E-05	yes	up	ref_gene	mRNA	36.49	35.54	51.49	162.66	228.29	161.15	184.0333333	41.17333333
HUZ68_02945	dnaJ	molecular chaperone DnaJ	2.367	1.243012569	9.36E-07	1.82E-05	yes	up	ref_gene	mRNA	10.11	16.91	33.48	76.31	106.24	78.92	87.15666667	20.16666667
HUZ68_17050	proW	glycine betaine/L-proline ABC transporter permease ProW	3.282	1.714723791	1.10E-06	2.11E-05	yes	up	ref_gene	mRNA	1.15	2.7	3.66	7.57	25.53	14.21	15.77	2.503333333
HUZ68_00270	hslV	ATP-dependent protease subunit HslV	2.153	1.10604731	1.12E-06	2.15E-05	yes	up	ref_gene	mRNA	19.51	31.9	47.61	102.06	174.58	120.48	132.3733333	33.00666667
HUZ68_01985	rpsF	30S ribosomal protein S6	2.294	1.198109538	1.16E-06	2.21E-05	yes	up	ref_gene	mRNA	46.64	84.26	112.74	366.66	337.51	283.67	329.28	81.21333333
HUZ68_12945	ruvC	crossover junction endodeoxyribonuclease RuvC	3.545	1.825717621	1.21E-06	2.30E-05	yes	up	ref_gene	mRNA	1.61	2.96	3.16	10.2	28.44	14.8	17.81333333	2.576666667
HUZ68_05460	yajC	preprotein translocase subunit YajC	2.442	1.28832683	1.43E-06	2.67E-05	yes	up	ref_gene	mRNA	21.48	30.78	46.66	91.8	209.16	139.83	146.93	32.97333333
HUZ68_02000	rplI	50S ribosomal protein L9	2.737	1.452652596	1.51E-06	2.82E-05	yes	up	ref_gene	mRNA	15.9	19.35	17.17	102.24	109.26	62.65	91.38333333	17.47333333
HUZ68_15110	glpC	anaerobic glycerol-3-phosphate dehydrogenase subunit C	2.267	1.180802015	1.65E-06	3.05E-05	yes	up	ref_gene	mRNA	14.89	20.69	25.48	61.92	95.83	110.61	89.45333333	20.35333333
HUZ68_00235	glpF	glycerol uptake facilitator protein GlpF	2.314	1.210390354	1.71E-06	3.14E-05	yes	up	ref_gene	mRNA	28.42	34.56	61.04	169.42	164.14	198.69	177.4166667	41.34
HUZ68_21200	gntU	gluconate transporter	3.077	1.621503587	1.78E-06	3.24E-05	yes	up	ref_gene	mRNA	1.22	1.41	1.96	5.62	15.59	7.83	9.68	1.53
HUZ68_20005	greA	transcription elongation factor GreA	2.844	1.507931253	1.79E-06	3.25E-05	yes	up	ref_gene	mRNA	1.8	5.18	6.04	21.85	28.92	16.23	22.33333333	4.34
HUZ68_22055	HUZ68_22055	protein bax	3.198	1.6769602	1.80E-06	3.25E-05	yes	up	ref_gene	mRNA	4.04	12.02	27.01	53.15	119.55	70.61	81.10333333	14.35666667
HUZ68_01990	priB	primosomal replication protein N	2.456	1.296279176	1.86E-06	3.33E-05	yes	up	ref_gene	mRNA	41.52	51.21	59.92	232.13	192.06	220.03	214.74	50.88333333
HUZ68_19670	tdcC	threonine/serine transporter TdcC	2.334	1.223042347	2.06E-06	3.64E-05	yes	up	ref_gene	mRNA	4.09	4.38	7.97	19.51	33.67	22.39	25.19	5.48
HUZ68_08075	HUZ68_08075	DUF535 domain-containing protein	3.345	1.741945516	2.08E-06	3.64E-05	yes	up	ref_gene	mRNA	1.12	1.55	2.26	5.74	18.35	9.1	11.06333333	1.643333333
HUZ68_19930	truB	tRNA pseudouridine(55) synthase TruB	2.689	1.426988892	2.29E-06	4.00E-05	yes	up	ref_gene	mRNA	2.07	2.31	4.93	13.1	21.04	13.95	16.03	3.103333333
HUZ68_23055	atpE	F0F1 ATP synthase subunit C	3.116	1.639803841	2.52E-06	4.38E-05	yes	up	ref_gene	mRNA	13.87	32.24	32.96	111.55	183.14	91.65	128.78	26.35666667
HUZ68_22835	tnaA	tryptophanase	3.504	1.809187865	3.19E-06	5.46E-05	yes	up	ref_gene	mRNA	0.89	1.31	3.42	5.55	21.54	10.93	12.67333333	1.873333333
HUZ68_20210	sspB	ClpXP protease specificity-enhancing factor	2.272	1.183992414	3.49E-06	5.90E-05	yes	up	ref_gene	mRNA	10.68	14.57	21.11	61.8	80.8	53.41	65.33666667	15.45333333
HUZ68_20575	rpsM	30S ribosomal protein S13	2.246	1.167340174	3.56E-06	5.94E-05	yes	up	ref_gene	mRNA	52.86	61.74	99.84	299.89	290.69	262.81	284.4633333	71.48
HUZ68_20230	zapE	cell division protein ZapE	2.815	1.493215448	4.10E-06	6.76E-05	yes	up	ref_gene	mRNA	1.28	1.88	4.02	8.04	18.34	12.11	12.83	2.393333333
HUZ68_20625	rplE	50S ribosomal protein L5	2.675	1.419357343	4.78E-06	7.71E-05	yes	up	ref_gene	mRNA	5.21	15.56	22.21	62.73	92.37	47.95	67.68333333	14.32666667
HUZ68_23045	atpH	F0F1 ATP synthase subunit delta	2.681	1.422901596	5.21E-06	8.27E-05	yes	up	ref_gene	mRNA	3.51	4.54	5.91	18.2	32.42	21.62	24.08	4.653333333
HUZ68_20420	HUZ68_20420	hypothetical protein	2.506	1.325184895	5.31E-06	8.36E-05	yes	up	ref_gene	mRNA	17.99	41.88	56.92	100.05	284.04	157.96	180.6833333	38.93
HUZ68_21040	ompR	two-component system response regulator OmpR	2.01	1.007231979	5.67E-06	8.88E-05	yes	up	ref_gene	mRNA	35.16	62.85	56.59	143.76	274.81	190.81	203.1266667	51.53333333
HUZ68_14255	mdtC	multidrug efflux RND transporter permease subunit MdtC	2.702	1.434205821	5.87E-06	9.15E-05	yes	up	ref_gene	mRNA	0.94	1.04	1.97	4.01	11.65	6.02	7.226666667	1.316666667
HUZ68_23295	wecC	UDP-N-acetyl-D-mannosamine dehydrogenase	3.059	1.612965414	6.21E-06	9.59E-05	yes	up	ref_gene	mRNA	0.65	1.31	1.67	4.21	10.99	6.35	7.183333333	1.21
HUZ68_05795	htpG	molecular chaperone HtpG	2.017	1.012450622	6.26E-06	9.63E-05	yes	up	ref_gene	mRNA	31.81	40.12	70.34	152.12	205.89	188.99	182.3333333	47.42333333
HUZ68_05775	apt	adenine phosphoribosyltransferase	2.948	1.559504129	6.92E-06	0.000102118	yes	up	ref_gene	mRNA	2.25	3.68	7.21	13.41	40.91	19.94	24.75333333	4.38
HUZ68_23065	atpI	F0F1 ATP synthase subunit I	2.547	1.348862432	7.09E-06	0.000103702	yes	up	ref_gene	mRNA	6.06	18.96	13.91	38.6	94.71	54.44	62.58333333	12.97666667
HUZ68_19925	rpsO	30S ribosomal protein S15	2.208	1.142942403	7.12E-06	0.000103702	yes	up	ref_gene	mRNA	66.07	141.93	202.57	395.5	746.39	446.62	529.5033333	136.8566667
HUZ68_00230	glpK	glycerol kinase GlpK	2.003	1.002355724	7.38E-06	0.000106688	yes	up	ref_gene	mRNA	35.17	43.74	58.23	169.15	181.01	181.07	177.0766667	45.71333333
HUZ68_20330	mreB	rod shape-determining protein MreB	2.133	1.092919174	7.81E-06	0.000112389	yes	up	ref_gene	mRNA	6.88	10	15.07	31.27	65.25	36.8	44.44	10.65
HUZ68_03715	tsf	elongation factor Ts	2.195	1.134376568	7.86E-06	0.000112571	yes	up	ref_gene	mRNA	7.57	11.02	19.82	51.3	54.08	49.02	51.46666667	12.80333333
HUZ68_00265	hslU	HslU--HslV peptidase ATPase subunit	2.03	1.021797589	8.08E-06	0.000115255	yes	up	ref_gene	mRNA	35.19	41.14	62.27	168.88	185.4	187	180.4266667	46.2
HUZ68_15925	cysM	cysteine synthase B	2.594	1.375145285	8.25E-06	0.00011711	yes	up	ref_gene	mRNA	3.1	6.32	5.81	13.84	41.23	23.17	26.08	5.076666667
HUZ68_20620	rpsN	30S ribosomal protein S14	2.419	1.274633969	1.09E-05	0.000149	yes	up	ref_gene	mRNA	25.39	56.86	95.39	169.7	343.68	226.72	246.7	59.21333333
HUZ68_22905	pstA	phosphate ABC transporter permease PstA	2.526	1.336785057	1.12E-05	0.000152441	yes	up	ref_gene	mRNA	5.58	15.57	11.29	29.56	84.69	45.51	53.25333333	10.81333333
HUZ68_20325	mreC	rod shape-determining protein MreC	3.075	1.620627017	1.25E-05	0.000169272	yes	up	ref_gene	mRNA	0.56	1.16	2.1	5.09	10.9	6.16	7.383333333	1.273333333
HUZ68_20720	rpsG	30S ribosomal protein S7	2.25	1.1697822	1.45E-05	0.000192912	yes	up	ref_gene	mRNA	15.45	32.23	46.29	112.16	179.39	90.35	127.3	31.32333333
HUZ68_22900	pstB	phosphate ABC transporter ATP-binding protein PstB	2.126	1.088447197	1.46E-05	0.000193395	yes	up	ref_gene	mRNA	10.83	19.38	14.95	44.96	85.46	59.08	63.16666667	15.05333333
HUZ68_23365	HUZ68_23365	anaerobic sulfatase maturase	3.375	1.754980363	1.49E-05	0.000196581	yes	up	ref_gene	mRNA	0.49	0.59	0.9	3.46	6.38	3.48	4.44	0.66
HUZ68_19170	rpsU	30S ribosomal protein S21	2.673	1.41859271	1.51E-05	0.0001989	yes	up	ref_gene	mRNA	26.89	48.35	84.19	152.31	391.03	170.64	237.9933333	53.14333333
HUZ68_18380	epd	erythrose-4-phosphate dehydrogenase	2.061	1.043161	1.53E-05	0.000200542	yes	up	ref_gene	mRNA	4.48	8.65	12.74	26.89	42.77	29.82	33.16	8.623333333
HUZ68_07915	grxA	glutaredoxin 1	3.401	1.765908355	1.62E-05	0.000211292	yes	up	ref_gene	mRNA	8.48	11.41	7.8	32.31	72.91	56.11	53.77666667	9.23
HUZ68_23880	HUZ68_23880	aminopeptidase	3.035	1.601814215	1.85E-05	0.000240809	yes	up	ref_gene	mRNA	0.93	0.77	2.73	6.63	10.78	8.07	8.493333333	1.476666667
HUZ68_12175	pheS	phenylalanine--tRNA ligase subunit alpha	2.73	1.448638121	1.92E-05	0.000247366	yes	up	ref_gene	mRNA	1.6	4.38	3.73	9.8	29.19	12.83	17.27333333	3.236666667
HUZ68_21050	HUZ68_21050	RNA-binding transcriptional accessory protein	2.182	1.125858256	1.93E-05	0.000248169	yes	up	ref_gene	mRNA	1.84	3.28	4.04	7.89	18.84	12.47	13.06666667	3.053333333
HUZ68_17765	recB	exodeoxyribonuclease V subunit beta	2.01	1.007533817	2.19E-05	0.000278846	yes	up	ref_gene	mRNA	2.39	4.28	6.56	12.06	20.27	17.81	16.71333333	4.41
HUZ68_16855	trmD	tRNA (guanosine(37)-N1)-methyltransferase TrmD	2.184	1.126750257	2.22E-05	0.00028168	yes	up	ref_gene	mRNA	40.77	33.31	53.7	152.31	213.41	195.35	187.0233333	42.59333333
HUZ68_11825	nemA	N-ethylmaleimide reductase	2.481	1.310833176	2.52E-05	0.00031672	yes	up	ref_gene	mRNA	1.16	1.87	1.85	6.69	9.67	7.18	7.846666667	1.626666667
HUZ68_07720	HUZ68_07720	hypothetical protein	2.76	1.464695376	2.77E-05	0.000345765	yes	up	ref_gene	mRNA	52.26	87.42	179.94	243.65	724.54	407.36	458.5166667	106.54
HUZ68_09520	lolD	lipoprotein-releasing ABC transporter ATP-binding protein LolD	2.829	1.500160979	2.88E-05	0.00035336	yes	up	ref_gene	mRNA	1.92	3.77	4.34	9.61	31.2	14.85	18.55333333	3.343333333
HUZ68_16450	hscB	co-chaperone HscB	2.277	1.187008498	3.77E-05	0.000456727	yes	up	ref_gene	mRNA	5.39	9.5	15.25	27.13	53.54	46.09	42.25333333	10.04666667
HUZ68_03170	rapA	RNA polymerase-associated protein RapA	2.278	1.188040398	4.68E-05	0.000556848	yes	up	ref_gene	mRNA	0.92	1.33	1.82	3.64	9.56	5.42	6.206666667	1.356666667
HUZ68_20595	rpmD	50S ribosomal protein L30	3.604	1.8496941	4.89E-05	0.000579644	yes	up	ref_gene	mRNA	16.53	26.8	28	118.67	135.06	94.83	116.1866667	23.77666667
HUZ68_02255	argF	ornithine carbamoyltransferase	2.082	1.057772195	5.28E-05	0.000623725	yes	up	ref_gene	mRNA	21.9	61.28	37.45	132.65	202.07	143.91	159.5433333	40.21
HUZ68_20645	rpmC	50S ribosomal protein L29	2.471	1.304849129	5.32E-05	0.000625769	yes	up	ref_gene	mRNA	82.95	53.12	120.57	226.71	409.29	290.55	308.85	85.54666667
HUZ68_05530	dxs	1-deoxy-D-xylulose-5-phosphate synthase	2.308	1.206333398	5.59E-05	0.000654865	yes	up	ref_gene	mRNA	2.82	3.27	8.51	13.89	29.43	20.79	21.37	4.866666667
HUZ68_11570	mdtJ	multidrug/spermidine efflux SMR transporter subunit MdtJ	12.74	3.671316513	5.95E-05	0.000689559	yes	up	ref_gene	mRNA	0.47	0.33	0.27	4.52	14.15	8.58	9.083333333	0.356666667
HUZ68_20260	yhcN	peroxide/acid stress response protein YhcN	2.468	1.303057759	6.11E-05	0.000705768	yes	up	ref_gene	mRNA	33.06	84.3	45.57	131.06	389.08	204.97	241.7033333	54.31
HUZ68_22805	rnpA	ribonuclease P protein component	6.935	2.793953907	7.65E-05	0.000873606	yes	up	ref_gene	mRNA	0.73	0	3.06	5.29	33.11	12.97	17.12333333	1.263333333
HUZ68_20570	rpsK	30S ribosomal protein S11	2.301	1.202496948	8.16E-05	0.000923699	yes	up	ref_gene	mRNA	40.22	30.27	67.09	220.21	189.85	169.02	193.0266667	45.86
HUZ68_02710	holD	DNA polymerase III subunit psi	3.468	1.793924265	8.19E-05	0.000924682	yes	up	ref_gene	mRNA	1.67	2.9	3.96	9.25	33.03	14.59	18.95666667	2.843333333
HUZ68_08535	yccA	FtsH protease modulator YccA	2.324	1.216537372	8.26E-05	0.000929627	yes	up	ref_gene	mRNA	26.62	33.88	75.17	99.85	313.94	189.94	201.2433333	45.22333333
HUZ68_07880	HUZ68_07880	hypothetical protein	2.971	1.570712696	8.77E-05	0.000973415	yes	up	ref_gene	mRNA	6.53	12.09	20.96	33.63	110.81	58.51	67.65	13.19333333
HUZ68_05570	cyoE	protoheme IX farnesyltransferase	2.132	1.092419969	8.97E-05	0.000992468	yes	up	ref_gene	mRNA	5.01	8.53	10.56	37.61	30.92	25.77	31.43333333	8.033333333
HUZ68_09515	lolC	lipoprotein-releasing ABC transporter permease subunit LolC	2.609	1.383622643	9.94E-05	0.001092618	yes	up	ref_gene	mRNA	1.28	2.6	5.2	7.63	24.36	12.76	14.91666667	3.026666667
HUZ68_17060	HUZ68_17060	MFS transporter	3.664	1.873345475	0.000106815	0.001166266	yes	up	ref_gene	mRNA	0.22	0.39	0.99	2.63	5.96	2.61	3.733333333	0.533333333
HUZ68_14265	baeS	two-component system sensor histidine kinase BaeS	2.524	1.335473104	0.000116664	0.001253393	yes	up	ref_gene	mRNA	0.97	1.06	1.24	4	8.06	4.9	5.653333333	1.09
HUZ68_12750	mgrB	PhoP/PhoQ regulator MgrB	7.187	2.845462608	0.000123121	0.001301903	yes	up	ref_gene	mRNA	9.72	0	11.3	51.85	79.4	81.71	70.98666667	7.006666667
HUZ68_23565	tatC	Sec-independent protein translocase subunit TatC	2.217	1.148634925	0.000136743	0.001418548	yes	up	ref_gene	mRNA	2.81	3.46	6.01	12.7	24.59	15.55	17.61333333	4.093333333
HUZ68_10535	HUZ68_10535	TIGR01620 family protein	2.095	1.067186843	0.000139232	0.001431111	yes	up	ref_gene	mRNA	2.81	3.09	6.05	13.27	20.25	14.79	16.10333333	3.983333333
HUZ68_20025	rpmA	50S ribosomal protein L27	2.402	1.264498286	0.00013961	0.001431111	yes	up	ref_gene	mRNA	15.59	30.76	17.77	83.16	100.53	71.4	85.03	21.37333333
HUZ68_01235	dnaB	replicative DNA helicase	2.187	1.128956473	0.000159236	0.001617454	yes	up	ref_gene	mRNA	1.65	4.34	5.25	8.82	21.9	15.57	15.43	3.746666667
HUZ68_10870	HUZ68_10870	YncJ family protein	3.135	1.648384848	0.000162533	0.001640995	yes	up	ref_gene	mRNA	3.18	8.96	11.3	22.23	71.04	34.74	42.67	7.813333333
HUZ68_13920	HUZ68_13920	sulfurtransferase TusA family protein	5.886	2.557344885	0.000164204	0.001652884	yes	up	ref_gene	mRNA	0	3.44	7.83	22.86	51.65	30.49	35	3.756666667
HUZ68_09245	dinI	DNA damage-inducible protein I	2.18	1.124066836	0.00017657	0.0017615	yes	up	ref_gene	mRNA	50.44	68.89	152.46	247.61	349.51	337.13	311.4166667	90.59666667
HUZ68_06520	dacA	D-alanyl-D-alanine carboxypeptidase DacA	2.157	1.10897336	0.000184757	0.001826861	yes	up	ref_gene	mRNA	1.39	2.75	3.19	6.51	13.69	10.17	10.12333333	2.443333333
HUZ68_07985	HUZ68_07985	arginine ABC transporter substrate-binding protein	2.112	1.078667786	0.000211869	0.002070507	yes	up	ref_gene	mRNA	3.49	6.8	7.67	21.34	34.26	16.38	23.99333333	5.986666667
HUZ68_02990	rpsT	30S ribosomal protein S20	6.331	2.662389464	0.000215525	0.002100119	yes	up	ref_gene	mRNA	2.7	10.2	23.29	68.97	243.88	85.19	132.68	12.06333333
HUZ68_02045	ytfE	iron-sulfur cluster repair protein YtfE	3.725	1.897311526	0.000216988	0.002108242	yes	up	ref_gene	mRNA	0.4	0.6	1.7	4.55	9.43	4.91	6.296666667	0.9
HUZ68_12635	rnd	ribonuclease D	2.131	1.091201139	0.000232903	0.00224336	yes	up	ref_gene	mRNA	1.67	2.18	3.4	6.78	15.37	8.53	10.22666667	2.416666667
HUZ68_18545	hemW	radical SAM family heme chaperone HemW	2.345	1.229732941	0.000304303	0.002873308	yes	up	ref_gene	mRNA	1.17	1.72	2.58	4.76	12.38	8.12	8.42	1.823333333
HUZ68_08635	cspG	cold shock protein CspG	6.669	2.737436261	0.000332017	0.00310872	yes	up	ref_gene	mRNA	2.14	0	0.77	7.97	16.96	15.02	13.31666667	0.97
HUZ68_20730	tusB	sulfurtransferase complex subunit TusB	2.84	1.506038268	0.000338518	0.003154328	yes	up	ref_gene	mRNA	2.84	11	28.65	47.91	92.48	60.09	66.82666667	14.16333333
HUZ68_23075	mnmG	tRNA uridine-5-carboxymethylaminomethyl(34) synthesis enzyme MnmG	2.027	1.019254763	0.00033877	0.003154328	yes	up	ref_gene	mRNA	1.48	2.22	3.38	5.84	13.78	8.53	9.383333333	2.36
HUZ68_10220	rluB	23S rRNA pseudouridine(2605) synthase RluB	2.225	1.153637628	0.000386732	0.003561334	yes	up	ref_gene	mRNA	2.35	3.62	3.23	8.82	21.32	11.23	13.79	3.066666667
HUZ68_05595	ampG	muropeptide MFS transporter AmpG	2.234	1.159472691	0.000419866	0.003808297	yes	up	ref_gene	mRNA	0.72	1.22	2.41	5.04	8.09	5.04	6.056666667	1.45
HUZ68_16435	iscX	Fe-S cluster assembly protein IscX	3.07	1.618165397	0.000426858	0.003856684	yes	up	ref_gene	mRNA	14.44	10.44	37.21	74.81	126.63	83.5	94.98	20.69666667
HUZ68_16000	hemF	oxygen-dependent coproporphyrinogen oxidase	2.202	1.138604892	0.000471128	0.004200052	yes	up	ref_gene	mRNA	0.97	2.06	2.18	5.46	11.41	5.4	7.423333333	1.736666667
HUZ68_14380	rcnR	Ni(II)/Co(II)-binding transcriptional repressor RcnR	3.308	1.725883291	0.000513934	0.0045454	yes	up	ref_gene	mRNA	1.16	0.57	3.58	7.89	14.61	10.52	11.00666667	1.77
HUZ68_05450	queA	tRNA preQ1(34) S-adenosylmethionine ribosyltransferase-isomerase QueA	2.853	1.512586553	0.000530323	0.00466573	yes	up	ref_gene	mRNA	0.55	1.08	1.7	2.39	9.32	6.61	6.106666667	1.11
HUZ68_17805	lgt	prolipoprotein diacylglyceryl transferase	2.027	1.019076347	0.000536751	0.004697623	yes	up	ref_gene	mRNA	2.42	4.44	8.87	15.77	24.83	17.67	19.42333333	5.243333333
HUZ68_20630	rplX	50S ribosomal protein L24	2.113	1.07906118	0.000562801	0.004900023	yes	up	ref_gene	mRNA	9.56	21.6	28.01	71.36	87.12	53.67	70.71666667	19.72333333
HUZ68_07760	HUZ68_07760	DUF1479 domain-containing protein	2.249	1.16903957	0.000651275	0.005569067	yes	up	ref_gene	mRNA	1.13	1.3	1.75	4.35	9.51	5.26	6.373333333	1.393333333
HUZ68_12965	HUZ68_12965	hydrolase	3.457	1.789357204	0.000662432	0.005635714	yes	up	ref_gene	mRNA	0.71	1.2	1.62	3.18	13.07	7.64	7.963333333	1.176666667
HUZ68_21205	gntK	gluconokinase	3.222	1.687897904	0.00068032	0.005758667	yes	up	ref_gene	mRNA	0.69	1.7	1.96	4.7	13.85	7.93	8.826666667	1.45
HUZ68_17645	sdaC	HAAAP family serine/threonine permease SdaC	2.244	1.165798941	0.000947852	0.007582816	yes	up	ref_gene	mRNA	0.8	1.72	2.92	5.92	12.03	5.05	7.666666667	1.813333333
HUZ68_06535	mrdA	peptidoglycan DD-transpeptidase MrdA	2.181	1.125247764	0.001071776	0.008473098	yes	up	ref_gene	mRNA	1.24	1.31	3.48	4.46	12.21	8.87	8.513333333	2.01
HUZ68_16440	fdx	ISC system 2Fe-2S type ferredoxin	2.025	1.018023777	0.001184842	0.009257788	yes	up	ref_gene	mRNA	14.69	16.74	30.63	45.16	118.09	69.27	77.50666667	20.68666667
HUZ68_22595	nepI	purine ribonucleoside efflux pump NepI	5.137	2.360834984	0.001198319	0.009341318	yes	up	ref_gene	mRNA	0.15	0	0.38	0.9	3.58	1.28	1.92	0.176666667
HUZ68_09920	prfA	peptide chain release factor 1	2.166	1.115165569	0.001259518	0.009750356	yes	up	ref_gene	mRNA	1.58	1.64	4.06	6.54	15.54	8.74	10.27333333	2.426666667
HUZ68_18540	HUZ68_18540	XTP/dITP diphosphatase	3.497	1.806192477	0.00127792	0.009847326	yes	up	ref_gene	mRNA	0.29	0.99	1.99	3.27	12.33	5.62	7.073333333	1.09
HUZ68_07010	cydX	cytochrome bd-I oxidase subunit CydX	2.186	1.128233536	0.001323924	0.010108867	yes	up	ref_gene	mRNA	292.03	683.95	776.51	1428.37	1698.14	1378.53	1501.68	584.1633333
HUZ68_20580	rpmJ	50S ribosomal protein L36	2.164	1.113705804	0.001330498	0.010114325	yes	up	ref_gene	mRNA	43.06	36.04	103.18	235.21	201.62	176.58	204.47	60.76
HUZ68_03525	panD	aspartate 1-decarboxylase	2.021	1.015063661	0.001374382	0.01035265	yes	up	ref_gene	mRNA	13.42	43.9	61.8	93.41	219.62	116.1	143.0433333	39.70666667
HUZ68_15475	HUZ68_15475	DedA family protein	2.365	1.24199526	0.001405296	0.010514625	yes	up	ref_gene	mRNA	2.33	3	12.26	23.58	31.62	17.93	24.37666667	5.863333333
HUZ68_06540	rlmH	23S rRNA (pseudouridine(1915)-N(3))-methyltransferase RlmH	4.032	2.011356682	0.001502949	0.01117048	yes	up	ref_gene	mRNA	0.28	0.42	2.56	6.27	12.28	5.04	7.863333333	1.086666667
HUZ68_22385	slmA	nucleoid occlusion factor SlmA	2.517	1.331965167	0.001645528	0.012096073	yes	up	ref_gene	mRNA	0.87	1.55	3.97	7.38	13.65	8.3	9.776666667	2.13
HUZ68_19665	tdcD	propionate kinase	2.048	1.033918663	0.002316014	0.015557674	yes	up	ref_gene	mRNA	0.71	1.99	2.61	4.86	7.67	7.25	6.593333333	1.77
HUZ68_20995	mrcA	peptidoglycan glycosyltransferase/peptidoglycan DD-transpeptidase MrcA	2.021	1.015274912	0.00233126	0.01562877	yes	up	ref_gene	mRNA	0.66	1.2	2.01	2.75	8.22	4.27	5.08	1.29
HUZ68_03495	hpt	hypoxanthine phosphoribosyltransferase	2.081	1.057210057	0.002368954	0.015818198	yes	up	ref_gene	mRNA	3.46	4.22	8.25	11.46	28.63	23.2	21.09666667	5.31
HUZ68_17400	cysC	adenylyl-sulfate kinase	3.3	1.722380534	0.002586452	0.017133965	yes	up	ref_gene	mRNA	0.28	1.37	0.91	3.18	8.22	4.19	5.196666667	0.853333333
HUZ68_11820	nemR	DNA-binding transcriptional regulator NemR	2.957	1.564353215	0.002925997	0.018826134	yes	up	ref_gene	mRNA	0.75	1.67	0.81	3.22	8.34	6.95	6.17	1.076666667
HUZ68_20365	panF	sodium/pantothenate symporter	2.027	1.019162468	0.003687957	0.022394985	yes	up	ref_gene	mRNA	0.67	1.73	1.56	4.2	7.76	3.48	5.146666667	1.32
HUZ68_07890	HUZ68_07890	MFS transporter	2.143	1.099537638	0.004207383	0.024873275	yes	up	ref_gene	mRNA	0.72	1.54	1.29	2.67	7.12	5.15	4.98	1.183333333
HUZ68_21370	tusA	sulfurtransferase TusA	2.086	1.060987648	0.004268604	0.02510239	yes	up	ref_gene	mRNA	4.15	11.86	11.05	16.43	48.35	37.93	34.23666667	9.02
HUZ68_11725	rsxD	electron transport complex subunit RsxD	2.934	1.552982892	0.004277208	0.025108935	yes	up	ref_gene	mRNA	0.09	0.65	0.76	2.3	3.33	2.06	2.563333333	0.5
HUZ68_23875	HUZ68_23875	PTS sugar transporter subunit IIA	2.073	1.051589659	0.004612139	0.026561344	yes	up	ref_gene	mRNA	0.38	0.68	1.08	2.4	3.47	2.48	2.783333333	0.713333333
HUZ68_23700	yshB	YshB family small membrane protein	2.85	1.510968341	0.004859095	0.02765312	yes	up	ref_gene	mRNA	32.1	20.42	65.61	116.21	208.99	121.84	149.0133333	39.37666667
HUZ68_08110	infA	translation initiation factor IF-1	2.024	1.017143296	0.007025593	0.036681914	yes	up	ref_gene	mRNA	3.77	9.15	23.57	35.84	61.74	30.52	42.7	12.16333333
HUZ68_18255	gcvH	glycine cleavage system protein GcvH	2.023	1.016530187	0.007171971	0.03729197	yes	up	ref_gene	mRNA	4.66	7.77	6.26	10.73	41.33	23.63	25.23	6.23
HUZ68_22810	yidD	membrane protein insertion efficiency factor YidD	3.194	1.675430175	0.007967422	0.040281748	yes	up	ref_gene	mRNA	1.92	2.38	7.38	12.22	21.84	26.85	20.30333333	3.893333333
HUZ68_12340	astA	arginine N-succinyltransferase	0.263	-1.926888698	3.65E-15	3.83E-13	yes	down	ref_gene	mRNA	45.77	80.14	58.3	24.81	37.59	33.27	31.89	61.40333333
HUZ68_12520	yeaG	protein kinase YeaG	0.201	-2.31268498	1.46E-12	1.07E-10	yes	down	ref_gene	mRNA	5382.99	5455.58	4354.6	2502.36	1648.32	2087.5	2079.393333	5064.39
HUZ68_12345	astC	succinylornithine/acetylornithine transaminase	0.266	-1.907829082	2.43E-12	1.63E-10	yes	down	ref_gene	mRNA	117.32	192.41	116.55	57.65	90.39	82.32	76.78666667	142.0933333
HUZ68_11855	sodB	superoxide dismutase [Fe]	0.39	-1.35705467	2.67E-12	1.75E-10	yes	down	ref_gene	mRNA	188.86	329.73	375.6	197.5	252.93	204.31	218.2466667	298.0633333
HUZ68_02685	HUZ68_02685	DUF1435 domain-containing protein	0.209	-2.259594227	1.36E-10	7.34E-09	yes	down	ref_gene	mRNA	368.85	256.92	200.82	57.98	112.68	136.6	102.42	275.53
HUZ68_12525	HUZ68_12525	YeaH/YhbH family protein	0.23	-2.120746647	1.46E-10	7.70E-09	yes	down	ref_gene	mRNA	618.39	581.16	738.02	401.21	204.69	259.33	288.41	645.8566667
HUZ68_13855	nac	nitrogen assimilation transcriptional regulator	0.347	-1.528424276	1.75E-10	8.88E-09	yes	down	ref_gene	mRNA	152.94	163.58	290.4	125.37	174.8	108.36	136.1766667	202.3066667
HUZ68_13145	ftnA	non-heme ferritin	0.28	-1.835628543	2.67E-10	1.32E-08	yes	down	ref_gene	mRNA	35.08	45.53	40.19	14.28	24.25	27.75	22.09333333	40.26666667
HUZ68_10445	pspA	phage shock protein PspA	0.355	-1.493886213	4.10E-10	1.96E-08	yes	down	ref_gene	mRNA	137.16	322.01	229.64	144.85	175.22	138.4	152.8233333	229.6033333
HUZ68_00720	iclR	glyoxylate bypass operon transcriptional repressor IclR	0.341	-1.551523148	6.18E-10	2.88E-08	yes	down	ref_gene	mRNA	28.84	35.8	37.74	22.19	23.19	22.73	22.70333333	34.12666667
HUZ68_15920	HUZ68_15920	YfeK family protein	0.353	-1.503507791	1.83E-09	7.38E-08	yes	down	ref_gene	mRNA	294.63	380.35	364.47	203.89	209.6	265.38	226.29	346.4833333
HUZ68_11450	ydfZ	putative selenium delivery protein YdfZ	0.333	-1.587337972	6.00E-09	1.97E-07	yes	down	ref_gene	mRNA	681.9	566.25	483.37	268.71	359.02	323.78	317.17	577.1733333
HUZ68_16830	HUZ68_16830	DUF2799 domain-containing protein	0.335	-1.577031677	8.92E-09	2.82E-07	yes	down	ref_gene	mRNA	83.08	87.98	89.11	48.41	53.66	60.41	54.16	86.72333333
HUZ68_16255	bepA	beta-barrel assembly-enhancing protease	0.393	-1.348591866	1.25E-08	3.85E-07	yes	down	ref_gene	mRNA	96.23	207.07	145.33	99.96	124.58	114.92	113.1533333	149.5433333
HUZ68_01980	HUZ68_01980	DUF1471 domain-containing protein	0.333	-1.586582294	2.57E-08	7.31E-07	yes	down	ref_gene	mRNA	124.59	141.77	124.2	62.48	71.43	97.82	77.24333333	130.1866667
HUZ68_14675	HUZ68_14675	LysR family transcriptional regulator	0.429	-1.220973775	3.82E-08	1.05E-06	yes	down	ref_gene	mRNA	266.3	344.99	375.35	264.77	291.66	267.21	274.5466667	328.88
HUZ68_16130	ypfM	protein YpfM	0.409	-1.291253569	4.03E-08	1.09E-06	yes	down	ref_gene	mRNA	907.52	842.42	1339.04	678.57	850.26	678.47	735.7666667	1029.66
HUZ68_13445	sdiA	transcriptional regulator SdiA	0.376	-1.409564455	6.88E-08	1.75E-06	yes	down	ref_gene	mRNA	22.58	29.94	29.01	17	20.1	22.59	19.89666667	27.17666667
HUZ68_18235	HUZ68_18235	hemolysin III family protein	0.342	-1.546311885	8.21E-08	2.04E-06	yes	down	ref_gene	mRNA	894.33	657.27	939.37	553.24	601.55	579.48	578.09	830.3233333
HUZ68_00900	HUZ68_00900	CsbD family protein	0.337	-1.569405048	1.39E-07	3.24E-06	yes	down	ref_gene	mRNA	2885.48	3455.36	4261.68	2870.57	1660.86	1918.95	2150.126667	3534.173333
HUZ68_09710	minC	septum site-determining protein MinC	0.451	-1.149040285	1.60E-07	3.69E-06	yes	down	ref_gene	mRNA	58.47	87.02	88.23	51.45	81.65	72.15	68.41666667	77.90666667
HUZ68_07665	ybiI	C4-type zinc finger protein YbiI	0.28	-1.837844595	3.44E-07	7.59E-06	yes	down	ref_gene	mRNA	2638.7	1569.61	1163.54	670.6	982.26	1162.11	938.3233333	1790.616667
HUZ68_01265	HUZ68_01265	YjbQ family protein	0.428	-1.223242335	3.86E-07	8.29E-06	yes	down	ref_gene	mRNA	869.18	917.44	1028.64	698.03	800.33	802.31	766.89	938.42
HUZ68_13850	cbl	HTH-type transcriptional regulator Cbl	0.429	-1.222377402	4.34E-07	9.16E-06	yes	down	ref_gene	mRNA	20.56	24.57	42.62	21.07	31.25	20.1	24.14	29.25
HUZ68_15620	HUZ68_15620	formate/nitrite transporter family protein	0.395	-1.340300546	5.50E-07	1.14E-05	yes	down	ref_gene	mRNA	38.41	42.02	52.96	39.25	37.36	26.41	34.34	44.46333333
HUZ68_11805	sodC	superoxide dismutase [Cu-Zn] SodC2	0.389	-1.363528226	8.94E-07	1.76E-05	yes	down	ref_gene	mRNA	603.98	665.13	542.66	425.3	489.7	521.32	478.7733333	603.9233333
HUZ68_07710	dps	DNA starvation/stationary phase protection protein Dps	0.4	-1.322065199	9.06E-07	1.78E-05	yes	down	ref_gene	mRNA	2880.94	4381.78	2782.84	2579.49	2682.18	2548.12	2603.263333	3348.52
HUZ68_11900	HUZ68_11900	AIDA repeat-containing protein	0.382	-1.390108856	9.92E-07	1.92E-05	yes	down	ref_gene	mRNA	80.66	91.51	67.9	50.05	75.55	67.13	64.24333333	80.02333333
HUZ68_20440	HUZ68_20440	amino acid ABC transporter ATP-binding protein	0.377	-1.407796686	1.40E-06	2.64E-05	yes	down	ref_gene	mRNA	121.69	100.24	160.48	102.3	81.88	95.95	93.37666667	127.47
HUZ68_08755	rutA	pyrimidine utilization protein A	0.431	-1.214261524	1.76E-06	3.23E-05	yes	down	ref_gene	mRNA	39.34	47.39	75.31	40.38	66.53	30.75	45.88666667	54.01333333
HUZ68_11995	sufB	Fe-S cluster assembly protein SufB	0.412	-1.280165348	1.97E-06	3.52E-05	yes	down	ref_gene	mRNA	54.73	72.54	62.8	59.31	51.02	44.29	51.54	63.35666667
HUZ68_11550	HUZ68_11550	acid shock protein	0.308	-1.698870027	2.06E-06	3.64E-05	yes	down	ref_gene	mRNA	95.26	97.98	58.24	44.41	38.65	61.93	48.33	83.82666667
HUZ68_07740	mntR	manganese-binding transcriptional regulator MntR	0.474	-1.078417513	2.90E-06	5.01E-05	yes	down	ref_gene	mRNA	42.84	60.96	77.61	37.79	66.82	58.61	54.40666667	60.47
HUZ68_10065	adhE	bifunctional acetaldehyde-CoA/alcohol dehydrogenase	0.387	-1.369939699	3.19E-06	5.46E-05	yes	down	ref_gene	mRNA	242.14	252.65	205.81	191.26	180.06	190.62	187.3133333	233.5333333
HUZ68_16310	HUZ68_16310	DUF2633 family protein	0.474	-1.077449188	3.53E-06	5.92E-05	yes	down	ref_gene	mRNA	414.74	416.92	694.6	308.72	487.47	393.99	396.7266667	508.7533333
HUZ68_10460	pspD	phage shock protein PspD	0.408	-1.293039848	3.73E-06	6.20E-05	yes	down	ref_gene	mRNA	133.47	199.67	146.55	75.6	107.16	119.17	100.6433333	159.8966667
HUZ68_20825	HUZ68_20825	putative adenosine monophosphate-protein transferase Fic	0.414	-1.273481917	4.16E-06	6.83E-05	yes	down	ref_gene	mRNA	255.12	242.55	234.19	181.8	216.3	213.82	203.9733333	243.9533333
HUZ68_08750	rutB	peroxyureidoacrylate/ureidoacrylate amidohydrolase RutB	0.44	-1.185960159	4.29E-06	7.02E-05	yes	down	ref_gene	mRNA	22.4	26.86	30.72	15.82	30.43	23.89	23.38	26.66
HUZ68_07845	bssR	biofilm formation regulator BssR	0.486	-1.040722211	4.53E-06	7.37E-05	yes	down	ref_gene	mRNA	24442.22	39249.36	32044.16	28054.62	30282.76	27404.06	28580.48	31911.91333
HUZ68_12645	yeaY	Slp family lipoprotein YeaY	0.469	-1.093567998	4.76E-06	7.71E-05	yes	down	ref_gene	mRNA	285.17	753.94	572.1	427.67	518.25	435.7	460.54	537.07
HUZ68_10840	HUZ68_10840	DUF3313 domain-containing protein	0.452	-1.146575698	6.67E-06	9.89E-05	yes	down	ref_gene	mRNA	143.88	258.2	180.99	165.83	163.29	172.46	167.1933333	194.3566667
HUZ68_11980	sufS	cysteine desulfurase SufS	0.414	-1.271807322	7.07E-06	0.000103702	yes	down	ref_gene	mRNA	84.29	82.69	79.91	51.73	80.19	81.43	71.11666667	82.29666667
HUZ68_08545	hyaA	hydrogenase 1 small subunit	0.475	-1.073537751	8.67E-06	0.000122115	yes	down	ref_gene	mRNA	25.45	35.5	31.06	23.13	37.94	27.32	29.46333333	30.67
HUZ68_18085	ygeW	knotted carbamoyltransferase YgeW	0.399	-1.327334263	9.05E-06	0.000126982	yes	down	ref_gene	mRNA	3.66	4.42	6.24	3.59	3.78	3.61	3.66	4.773333333
HUZ68_08495	helD	DNA helicase IV	0.49	-1.027833591	1.01E-05	0.000141711	yes	down	ref_gene	mRNA	13.74	21.62	18.02	14.73	20.3	17.13	17.38666667	17.79333333
HUZ68_11640	HUZ68_11640	YdgA family protein	0.374	-1.418635548	1.05E-05	0.000146357	yes	down	ref_gene	mRNA	63.99	66.95	48.1	49.3	39.58	49.04	45.97333333	59.68
HUZ68_11985	sufD	Fe-S cluster assembly protein SufD	0.395	-1.341523981	1.06E-05	0.000146548	yes	down	ref_gene	mRNA	75.83	70.74	59.78	53.41	56.42	60.33	56.72	68.78333333
HUZ68_13865	ldtA	L%2CD-transpeptidase	0.436	-1.196756938	1.09E-05	0.000149	yes	down	ref_gene	mRNA	47.6	96.53	54.52	44.53	65.97	59.98	56.82666667	66.21666667
HUZ68_17095	gshA	glutamate--cysteine ligase	0.471	-1.087135833	1.09E-05	0.000149	yes	down	ref_gene	mRNA	43.69	55.83	50.75	39.76	50.99	51.63	47.46	50.09
HUZ68_16680	rseA	anti-sigma-E factor RseA	0.427	-1.227496149	1.12E-05	0.000152441	yes	down	ref_gene	mRNA	371.6	680.88	397.05	427.26	392.13	367.87	395.7533333	483.1766667
HUZ68_10825	HUZ68_10825	hypothetical protein	0.461	-1.11683372	1.36E-05	0.00018237	yes	down	ref_gene	mRNA	16.84	41.48	27.98	20.97	29.3	25.38	25.21666667	28.76666667
HUZ68_10080	oppA	oligopeptide ABC transporter substrate-binding protein OppA	0.396	-1.335620103	1.44E-05	0.00019225	yes	down	ref_gene	mRNA	80.39	99.43	103.63	90.48	49.59	75.43	71.83333333	94.48333333
HUZ68_08310	ldtD	L%2CD-transpeptidase	0.493	-1.019233807	1.89E-05	0.000244527	yes	down	ref_gene	mRNA	153.94	210.21	175.65	146.97	230.24	168.5	181.9033333	179.9333333
HUZ68_07595	clsB	cardiolipin synthase ClsB	0.47	-1.089751682	2.14E-05	0.000274046	yes	down	ref_gene	mRNA	14.92	19.94	20.12	15.3	24.54	12.47	17.43666667	18.32666667
HUZ68_16490	csiE	stationary phase inducible protein CsiE	0.466	-1.102203018	2.80E-05	0.000348172	yes	down	ref_gene	mRNA	531.57	607.69	530.77	483.11	546.64	553.03	527.5933333	556.6766667
HUZ68_05730	hha	hemolysin expression modulator Hha	0.405	-1.304266534	2.88E-05	0.00035336	yes	down	ref_gene	mRNA	92.39	161.75	295.29	78.94	156.44	114.39	116.59	183.1433333
HUZ68_10450	pspB	envelope stress response membrane protein PspB	0.346	-1.530881914	3.55E-05	0.00043165	yes	down	ref_gene	mRNA	60.97	202.18	68.47	46.94	75.84	67.79	63.52333333	110.54
HUZ68_09770	HUZ68_09770	SpoVR family protein	0.488	-1.033668081	3.81E-05	0.000459275	yes	down	ref_gene	mRNA	192.49	302.32	214.84	211.87	243.74	234.88	230.1633333	236.55
HUZ68_05130	psiF	phosphate starvation-inducible protein PsiF	0.429	-1.221597775	4.05E-05	0.000484357	yes	down	ref_gene	mRNA	908.41	1059.45	717.49	631.48	653.38	891.89	725.5833333	895.1166667
HUZ68_10570	HUZ68_10570	alpha/beta hydrolase	0.42	-1.250384856	4.56E-05	0.000543552	yes	down	ref_gene	mRNA	7.56	11.94	8.42	7.63	7.22	7.95	7.6	9.306666667
HUZ68_09850	treA	alpha%2Calpha-trehalase	0.485	-1.042657312	6.27E-05	0.000722665	yes	down	ref_gene	mRNA	44.49	51.2	49.79	46.03	46.35	49.51	47.29666667	48.49333333
HUZ68_09445	fhuE	ferric-rhodotorulic acid/ferric-coprogen receptor FhuE	0.433	-1.20687583	6.90E-05	0.00079165	yes	down	ref_gene	mRNA	4.59	6.1	4.07	4.1	5.06	4.02	4.393333333	4.92
HUZ68_05680	glnK	P-II family nitrogen regulator	0.424	-1.236947386	9.18E-05	0.001011752	yes	down	ref_gene	mRNA	311.46	501.68	1279.76	416.27	766.72	367	516.6633333	697.6333333
HUZ68_07110	aroG	3-deoxy-7-phosphoheptulonate synthase AroG	0.472	-1.083454646	0.000111185	0.001210044	yes	down	ref_gene	mRNA	10.74	20.13	36.15	15.28	29.29	14.42	19.66333333	22.34
HUZ68_11990	sufC	Fe-S cluster assembly ATPase SufC	0.48	-1.0586384	0.000113049	0.001222383	yes	down	ref_gene	mRNA	44.11	56.53	49.8	52.43	44.62	43.35	46.8	50.14666667
HUZ68_07705	glnH	glutamine ABC transporter substrate-binding protein GlnH	0.489	-1.033446204	0.00011619	0.001252316	yes	down	ref_gene	mRNA	1555.82	1909.61	3570.03	2457.89	2466.67	1475.46	2133.34	2345.153333
HUZ68_12995	HUZ68_12995	NapC/NirT family cytochrome c	0.366	-1.451174739	0.000120807	0.00128554	yes	down	ref_gene	mRNA	1.83	3.31	2.63	1.91	1.99	1.55	1.816666667	2.59
HUZ68_19610	yqjG	glutathionyl-hydroquinone reductase YqjG	0.483	-1.048468061	0.000128096	0.001350241	yes	down	ref_gene	mRNA	64.51	77.53	59.04	53.2	76.22	70.59	66.67	67.02666667
HUZ68_20435	HUZ68_20435	amino acid ABC transporter permease	0.455	-1.136074792	0.000133808	0.001397269	yes	down	ref_gene	mRNA	77.47	55.76	86.27	60.46	67.38	76.28	68.04	73.16666667
HUZ68_08715	wrbA	NAD(P)H:quinone oxidoreductase	0.471	-1.086746225	0.000137115	0.001418548	yes	down	ref_gene	mRNA	580.64	758.11	484.92	461.42	617.88	652.49	577.2633333	607.89
HUZ68_11490	HUZ68_11490	YnfC family lipoprotein	0.436	-1.196723366	0.000150899	0.001542116	yes	down	ref_gene	mRNA	13.04	18.69	14.85	14.04	10.27	14.4	12.90333333	15.52666667
HUZ68_15690	evgS	acid-sensing system histidine kinase EvgS	0.439	-1.187533746	0.000159212	0.001617454	yes	down	ref_gene	mRNA	1.48	1.32	2.88	1.66	1.63	1.52	1.603333333	1.893333333
HUZ68_05925	fetA	iron ABC transporter ATP-binding protein FetA	0.424	-1.238798754	0.000182533	0.001815576	yes	down	ref_gene	mRNA	4.22	7.34	9.74	4.35	8.56	4.34	5.75	7.1
HUZ68_10260	HUZ68_10260	hypothetical protein	0.354	-1.499158275	0.000202251	0.001988105	yes	down	ref_gene	mRNA	13.16	26.36	31.59	13.16	15.52	12	13.56	23.70333333
HUZ68_05920	HUZ68_05920	SPFH/Band 7/PHB domain protein	0.498	-1.006500877	0.000220481	0.002135992	yes	down	ref_gene	mRNA	47.36	89.92	52.68	52.61	65.08	67.4	61.69666667	63.32
HUZ68_12335	astD	succinylglutamate-semialdehyde dehydrogenase	0.452	-1.145018473	0.000242469	0.002328813	yes	down	ref_gene	mRNA	3.74	6.86	13.27	5.67	10.13	4.34	6.713333333	7.956666667
HUZ68_12205	espL1	type III secretion system effector EspL1	0.37	-1.436308029	0.000274383	0.002620321	yes	down	ref_gene	mRNA	0.75	1.14	1.51	0.75	0.87	0.78	0.8	1.133333333
HUZ68_06390	dsbG	thiol:disulfide interchange protein DsbG	0.444	-1.171784487	0.00029441	0.002787749	yes	down	ref_gene	mRNA	4.07	7.32	7.04	5.27	5.73	4.37	5.123333333	6.143333333
HUZ68_10455	pspC	envelope stress response membrane protein PspC	0.461	-1.116445243	0.000347807	0.003229499	yes	down	ref_gene	mRNA	44.82	178.94	108.75	77.02	106.65	81.31	88.32666667	110.8366667
HUZ68_04945	lacI	DNA-binding transcriptional repressor LacI	0.374	-1.41986673	0.000363208	0.003353919	yes	down	ref_gene	mRNA	9.71	16.8	5.72	4.65	9.18	11.18	8.336666667	10.74333333
HUZ68_18115	yqeC	putative selenium-dependent hydroxylase accessory protein YqeC	0.416	-1.265730997	0.00039615	0.003622665	yes	down	ref_gene	mRNA	5.18	6.35	4.63	3.68	4.5	5.35	4.51	5.386666667
HUZ68_06160	HUZ68_06160	ISAs1 family transposase	0.3	-1.735147431	0.000396634	0.003622665	yes	down	ref_gene	mRNA	0.83	1.45	1.8	0.48	0.85	1.04	0.79	1.36
HUZ68_09960	chaB	putative cation transport regulator ChaB	0.424	-1.237663003	0.000433474	0.003905925	yes	down	ref_gene	mRNA	21.27	30.56	21.69	19.61	15.05	21.17	18.61	24.50666667
HUZ68_20425	HUZ68_20425	amino acid ABC transporter substrate-binding protein	0.474	-1.078099564	0.000532851	0.004675695	yes	down	ref_gene	mRNA	417.62	365.43	353.73	404.24	325	373	367.4133333	378.9266667
HUZ68_06635	gltI	glutamate/aspartate ABC transporter substrate-binding protein GltI	0.428	-1.224675801	0.000583295	0.005065299	yes	down	ref_gene	mRNA	312.91	422.35	1053.9	666.13	368.42	288.75	441.1	596.3866667
HUZ68_10735	azoR	FMN-dependent NADH-azoreductase	0.486	-1.0418527	0.000922562	0.00743372	yes	down	ref_gene	mRNA	9.87	18.04	11.16	8.8	17.87	11.1	12.59	13.02333333
HUZ68_17040	nrdF	class 1b ribonucleoside-diphosphate reductase subunit beta	0.494	-1.017361911	0.001336647	0.010114325	yes	down	ref_gene	mRNA	15.21	19.73	13.12	14.98	14.01	18.5	15.83	16.02
HUZ68_10370	sapF	peptide ABC transporter ATP-binding protein SapF	0.491	-1.027235497	0.001388611	0.010436378	yes	down	ref_gene	mRNA	5.6	7.42	7.72	4.04	10.35	6.29	6.893333333	6.913333333
HUZ68_00300	HUZ68_00300	hypothetical protein	0.259	-1.949568284	0.00175628	0.012770177	yes	down	ref_gene	mRNA	3.01	1.01	2.34	0.55	1.18	1.84	1.19	2.12
HUZ68_11495	HUZ68_11495	DUF1161 domain-containing protein	0.463	-1.109362709	0.001782962	0.01293612	yes	down	ref_gene	mRNA	486.96	506.46	222.29	238.39	445.49	425.72	369.8666667	405.2366667
HUZ68_05290	HUZ68_05290	aminoglycoside O-phosphotransferase APH(3')-Ia	0.273	-1.875307997	0.001794466	0.012991471	yes	down	ref_gene	mRNA	2.04	2.17	1.36	0.35	2.49	0.65	1.163333333	1.856666667
HUZ68_03855	metQ	methionine ABC transporter substrate-binding lipoprotein MetQ	0.497	-1.009199511	0.001861409	0.01338936	yes	down	ref_gene	mRNA	188.87	258.42	148.01	217.24	156.75	211.33	195.1066667	198.4333333
HUZ68_10945	mcbR	colanic acid/biofilm transcriptional regulator McbR	0.482	-1.053168319	0.002078652	0.014485739	yes	down	ref_gene	mRNA	8.72	7.47	8.91	8.82	7.89	7.44	8.05	8.366666667
HUZ68_18090	dpaL	diaminopropionate ammonia-lyase	0.458	-1.127962804	0.003146039	0.019908506	yes	down	ref_gene	mRNA	1.53	2.11	2.42	1.15	2.56	1.83	1.846666667	2.02
HUZ68_09150	csgB	curlin minor subunit CsgB	0.385	-1.376797891	0.003880336	0.023362231	yes	down	ref_gene	mRNA	2.47	4.14	3.84	2.22	2.79	2.53	2.513333333	3.483333333
HUZ68_12835	holE	DNA polymerase III subunit theta	0.409	-1.288312435	0.005521839	0.030593728	yes	down	ref_gene	mRNA	17.43	48.59	46.09	7.53	40.77	27.49	25.26333333	37.37
HUZ68_07680	HUZ68_07680	DUF1471 domain-containing protein	0.299	-1.741213623	0.006403906	0.033857877	yes	down	ref_gene	mRNA	8895.73	4926.18	3958.77	2203.32	3568.78	4447.07	3406.39	5926.893333
HUZ68_20290	HUZ68_20290	DUF1656 domain-containing protein	0.385	-1.376132199	0.00793446	0.040232884	yes	down	ref_gene	mRNA	8.3	15.6	24.31	7.31	7.74	14.05	9.7	16.07
HUZ68_14705	yeiL	transcriptional regulator YeiL	0.472	-1.084059347	0.009471992	0.046554424	yes	down	ref_gene	mRNA	2.53	4.24	4.73	4.02	2.19	3.54	3.25	3.833333333
HUZ68_13550	fliH	flagellar assembly protein FliH	0.263	-1.926461943	0.009794711	0.047713763	yes	down	ref_gene	mRNA	0.53	0.91	2	0.44	0.75	0.47	0.553333333	1.146666667
