# Supplementary material for: Effect of Chestnut (Castanea Mollissima Blume) Bur Polyphenol Extract on Shigella dysenteriae: Antibacterial Activity and the Mechanism
Source: Molecules. 2023 Oct 9;28(19):6990. doi: 10.3390/molecules28196990 (PMC10574539; doi:10.3390/molecules28196990)
Supplement: Supplementary file 1 [file molecules-28-06990-s001.zip › Additional file/Table S2.xlsx]

## Sheet: Sheet1
Index	Formula	Compounds	物质	Class I	物质一级分类	Class II	物质二级分类	Level	score	CAS	CK-1	CK-2	CK-3	CK-4	CK-5	CMB-Y-1	CMB-Y-2	CMB-Y-3	CMB-Y-4	CMB-Y-5	VIP	P-value	Fold_Change	Log2FC	Type	cpd_ID	kegg_map
MW0103076	C8H16O2	Valproic acid	丙戊酸	Organic acid and Its derivatives	有机酸及其衍生物	Organic acid and Its derivatives	有机酸及其衍生物	2	0.7128	99-66-1	90.7383	463.69	430.008	788.128	311.058	6333.84	5646.94	4135.75	5914.06	3519.03	1.46759	0.000739204	12.2621	3.61614	up	C07185	--
MW0154557	C34H55NO3	N-Butyl-11-[(7R,8R,9S,13S,14S,17S)-3,17-dihydroxy-13-methyl-7,8,9,11,12,13,14,15,16,17-decahydro-6H-cyclopenta[A]phenanthren-7-YL]-N-methylundecanamide	N-丁基-11-[(7R,8R,9S,13S,14S,17S)-3,17-二羟基-13-甲基-7,8,9,11,12,13,14,15,16,17 -decahydro-6H-cyclopenta[A]phenanthren-7-YL]-N-methylundecanamide	Hormones and hormone related compounds	激素及激素相关物质	Hormones and hormone related compounds	激素及激素相关物质	3	0.5068	98007-99-9	128044	122803	128362	164475	125374	181595	184391	181695	170957	171598	1.40111	0.00292724	1.33058	0.412056	up	-	--
MW0103343	C10H13N5O4	2'-Deoxyguanosine	2'-脱氧鸟苷	Nucleotide and Its metabolites	核苷酸及其代谢物	Nucleotide and Its metabolites	核苷酸及其代谢物	3	0.6363	961-07-9 | 663615-45-0 | 38559-49-8 | 116002-28-9 | 130434-96-7 | 197227-97-7 | 197227-99-9 | 244769-88-8 | 246137-64-4	8265.52	13863.7	10034.1	13377.8	9093.81	38313.7	25746.3	20917.9	26266.4	23988.2	1.43115	0.00355116	2.4752	1.30755	up	C00330	ko00230,ko01100,ko01232,ko02010
MW0002223	C7H10N2	2,4-Toluenediamine	2,4-二氨基甲苯	Benzene and substituted derivatives	苯及其衍生物	Benzene and substituted derivatives	苯及其衍生物	2	0.6521	95-80-7	13572.5	13527.9	12903.4	14041.5	15538.6	10555.6	12244	12167.4	11814.4	13259.7	1.15343	0.0153889	0.86286	-0.212802	down	C14401	ko00633,ko01120
MW0107880	C10H13NO2	L-Homophenylalanine	L-高苯丙氨酸	Amino acid and Its metabolites	氨基酸及其代谢物	Amino acids	氨基酸	1	0.5674	943-73-7	18629	19078.3	22487.4	23836.1	20698.2	11952.6	17475.9	15476.8	14234	16468.8	1.27302	0.00289434	0.721941	-0.470048	down	C17235	ko00400,ko01100,ko01110,ko01210
MW0110701	C22H37NO3	20-HETE ethanolamide	20-HETE乙醇酰胺	Alcohol and amines	醇、胺类	Amines	胺类	2	0.6106	942069-11-6	194703	202953	206923	195698	202435	154192	130234	137444	166156	70251.3	1.14477	0.01359	0.656498	-0.607138	down	-	--
MW0155601	C31H50N2	Plakinamine B	铂胺B	Terpenoids	萜类	Triterpene	三萜	3	0.5027	93474-14-7	16424.4	16945.8	15521.5	14984.8	17762.2	598.912	3582.43	2372.85	2867.42	7264.61	1.33666	6.16994e-05	0.204391	-2.2906	down	C16895	--
MW0125153	C7H7NO2	Methyl nicotinate	烟酸甲酯	CoEnzyme and vitamins	辅酶和维生素	CoEnzyme and vitamins	辅酶和维生素	1	0.8848	93-60-7	163139	130354	148642	127488	116094	49162.6	117804	63361.5	76282.4	68802	1.28736	0.00305308	0.547473	-0.869139	down	-	--
MEDL00059	C10H12O4	Homoveratric acid	3,4-二甲氧基苯乙酸	Benzene and substituted derivatives	苯及其衍生物	Benzene and substituted derivatives	苯及其衍生物	2	0.6959	93-40-3	48763.4	35453.9	97515.7	44649.7	48975.7	14460.2	8008.11	13796.1	8340.8	15335.5	1.45363	0.0160043	0.217683	-2.1997	down	-	--
MW0014042	C6H12O	cis-3-Hexen-1-ol	（E)-3-己烯-1-醇	Organic acid and Its derivatives	有机酸及其衍生物	Organic acid and Its derivatives	有机酸及其衍生物	2	0.7705	928-96-1	19464.4	17434.2	17977.9	19011.1	19379.9	14351.7	15087.1	15375.5	15461.8	16949.4	1.39821	0.00059017	0.828	-0.272297	down	C08492	ko00592,ko01110
MEDP1884	C11H16N4O3	Prolyl-Histidine	脯氨酸-组氨酸	Amino acid and Its metabolites	氨基酸及其代谢物	Small Peptide	小肽	1	0.8859	92027-43-5	48547.9	30370.2	57165.2	58897.3	36102.8	92879.7	106497	105116	53904.6	75404	1.24941	0.011021	1.87725	0.908619	up	-	--
MW0136745	C10H8O2	6-Methylcoumarin	6-甲基香豆素	Heterocyclic compounds	杂环化合物	Heterocyclic compounds	杂环化合物	2	0.7258	92-48-8	18926.3	25739.6	18801.4	21723.6	22932.6	13317.7	10547.1	15142	8438.42	15572.5	1.31233	0.00140062	0.582831	-0.77885	down	-	--
MW0157008	C9H18N2O4	Ser-Ile	Ser-Ile	Amino acid and Its metabolites	氨基酸及其代谢物	Small Peptide	小肽	3	0.6478	91086-51-0	8816.64	11500.9	12616.4	10986.9	11678.8	17260.8	16881.6	18007.5	17883.3	14179.4	1.4115	0.00030747	1.51462	0.59896	up	-	--
MW0139878	C29H32O17	Tricin 7-[rhamnosyl-(1->2)-galacturonide]	Tricin 7-[鼠李糖基-(1->2)-半乳糖苷]	Flavonoids	黄酮	Flavonoid	黄酮	3	0.5383	89915-54-8	25981.8	26612.9	22264.5	27341.1	26327.6	20838.3	19529.8	20264.5	20887.6	22295.7	1.38104	0.00262714	0.807731	-0.308053	down	-	--
MEDN0362	C23H46NO7P	LPE(18:1/0:0)	LPE(18:1/0:0)	GP	甘油磷脂类	LPE	溶血磷脂酰乙醇胺	1	0.935	89576-29-4	18555.5	45753.1	20102.4	35839.6	25876.7	134746	62673.1	62176.5	66442.3	52850.9	1.28224	0.0323303	2.59287	1.37455	up	-	--
MW0009714	C25H37NO4	Salmeterol	沙美特罗	Benzene and substituted derivatives	苯及其衍生物	Benzene and substituted derivatives	苯及其衍生物	2	0.7133	89365-50-4	19141.5	22551.1	21402.1	23974.7	20466.9	29833.4	29663.5	34854.9	28155.1	33867.5	1.45574	0.000446932	1.45415	0.54018	up	C07241	--
MW0139826	C37H30O18	Theasinensin B	茶素B	Heterocyclic compounds	杂环化合物	Heterocyclic compounds	杂环化合物	3	0.5579	89064-32-4	47763.3	49787.2	50761.1	48007.6	49660.2	88236.2	81502.5	88138.8	86364.2	66625.9	1.51077	0.00111736	1.67033	0.740136	up	-	--
MEDP1126	C8H9NO2	D-(-)-alpha-Phenylglycine	(R)-(-)-2-苯基甘氨醇	Amino acid and Its metabolites	氨基酸及其代谢物	Amino acid derivatives	氨基酸衍生物	1	0.896	875-74-1	1.24474e+06	1.39397e+06	1.33412e+06	1.45156e+06	1.41978e+06	1.00238e+06	794102	1.08433e+06	728456	987523	1.36943	0.000990303	0.671636	-0.574248	down	-	--
MW0106072	C22H41NO4	Butanoic acid, 4-((1,2-dioxohexadecyl)amino)-, ethyl ester	丁酸，4-((1,2-二氧十六烷基)氨基)-乙酯	Organic acid and Its derivatives	有机酸及其衍生物	Organic acid and Its derivatives	有机酸及其衍生物	2	0.8521	873079-69-7	17398.2	34471.3	31123.9	18263.4	33629.1	8408.87	8366.43	4421.18	9908.77	4728.92	1.43062	0.00481012	0.265663	-1.91233	down	-	--
MW0169545	C20H37NO3	N-[(3S)-Tetrahydro-2-oxo-3-furanyl]hexadecanamide	N-[(3S)-Tetrahydro-2-oxo-3-furanyl]hexadecanamide	Amino acid and Its metabolites	氨基酸及其代谢物	Amino acid derivatives	氨基酸衍生物	2	0.854	87206-01-7	10361.5	21605.1	19582	12802.4	23956.4	6701.3	5982.47	2714.79	7550.89	4812.94	1.37242	0.00747774	0.314383	-1.6694	down	-	--
MW0169728	C8H12N2O2	Pyridoxamine	吡哆胺	Heterocyclic compounds	杂环化合物	Heterocyclic compounds	杂环化合物	1	0.5476	85-87-0	10576.4	11473.3	8738.46	11222.2	11460.6	12258.2	12506.1	11342.7	11741.2	13462.3	1.00328	0.0408005	1.14661	0.197376	up	C00534	ko00750,ko01100,ko01120
MW0126286	C13H10N2O	Pyocyanine	绿脓杆菌	Heterocyclic compounds	杂环化合物	Heterocyclic compounds	杂环化合物	2	0.8584	85-66-5	23895.2	28712.3	33697.7	33900.2	28227.6	11027.1	11209.4	14928.5	10783.9	15744	1.48289	0.000170524	0.429101	-1.22061	down	-	--
MEDL01942	C16H22O4	Dibutyl phthalate	邻苯二甲酸二丁酯	Benzene and substituted derivatives	苯及其衍生物	Benzene and substituted derivatives	苯及其衍生物	1	0.9223	84-74-2	21697.7	27338.6	23214.2	29011.6	27324.3	58735.6	33709.6	36895.2	46882.7	33789.7	1.26301	0.0253743	1.63324	0.707739	up	C14214	--
MW0103380	C9H13N2O9P	3'-Uridylic acid	尿苷-3'-单磷酸	Nucleotide and Its metabolites	核苷酸及其代谢物	Nucleotide and Its metabolites	核苷酸及其代谢物	3	0.8331	84-53-7	15729.7	19565.7	15530.7	17861.4	18604.7	12462.7	9302.39	15432.6	12068.6	17353.3	1.04842	0.0403886	0.763181	-0.389903	down	C01368	ko00240,ko01100
MW0117754	C9H17NO	2,2,6,6-Tetramethyl-4-piperidinone	三丙酮胺	Heterocyclic compounds	杂环化合物	Heterocyclic compounds	杂环化合物	1	0.5933	826-36-8	5126.7	13177.2	17767.7	12542	10030.3	31522	47451.8	28157.2	28399	31812.6	1.36643	0.00155013	2.85354	1.51275	up	-	--
MW0000420	C13H22N4O3S	Ranitidine	雷尼替丁	Heterocyclic compounds	杂环化合物	Heterocyclic compounds	杂环化合物	2	0.7082	82530-72-1	17929.4	8202.46	11534.4	10891.5	17141.7	48032.8	39375.4	41311.4	39788.4	41246.3	1.48417	3.27227e-06	3.19264	1.67475	up	-	--
MEDN0604	C14H26O4	Tetradecanedioic acid	十四烷二酸	FA	脂肪酰类	FFA	游离脂肪酸	2	0.6907	821-38-5	21411.5	20785.7	21033.9	21714.6	20883	18597.6	18713.5	18255.6	19081.6	18876.4	1.52858	5.72986e-06	0.883737	-0.178311	down	-	--
MW0007090	C16H15Cl2NO3	Etobenzanid	依托苯扎尼	Benzene and substituted derivatives	苯及其衍生物	Benzene and substituted derivatives	苯及其衍生物	2	0.6562	79540-50-4	27487.3	31642.1	29761.6	30911.5	33237.1	6100.55	5900.18	5053.99	7239.93	11085.9	1.53215	2.10725e-07	0.231186	-2.11288	down	C18500	--
MW0114974	C8H15NO6	N-Acetylmannosamine	N-乙酰甘露糖胺	Alcohol and amines	醇、胺类	Amines	胺类	2	0.8229	7772-94-3	17123.8	21156.5	23458.2	20308.6	23813.5	17586.5	16945.5	18023.4	16989.4	15601.5	1.18848	0.0236028	0.804325	-0.31415	down	C00645	ko00520,ko00541,ko01100,ko01250
MW0103048	C30H48O3	Ursolic acid	熊果酸	Terpenoids	萜类	Triterpene	三萜	2	0.6948	77-52-1	48909.8	51775.1	52963.6	53431.5	54688.8	41945.9	43080	45317.3	45243.9	48754.8	1.36213	0.00127403	0.857023	-0.222594	down	C08988	--
MW0000166	C20H16N2O4	Camptothecin	喜树碱	Others	其他	Others	其他	2	0.7262	7689-03-4 | 251316-95-7	19117.2	17734.8	17020.6	19858.7	18348.2	16649.8	13564.1	14731.2	14965.4	15181.2	1.36493	0.00129728	0.815509	-0.294228	down	C01897	ko00996
MEDP1348	C24H48NO7P	LPC(16:1/0:0)	LPC(16:1/0:0)	GP	甘油磷脂类	LPC	溶血磷脂酰胆碱	3	0.9522	76790-27-7	24882.9	61618.6	36979.7	50398.1	45130.4	173031	90889.2	76283.9	95518.7	89211.2	1.29681	0.0207649	2.39685	1.26114	up	C04230	ko00564
MW0125807	C32H26O10	Nigerone	尼日尔	Aldehyde,Ketones,Esters	醛、酮、酯类	Ketones	酮类	3	0.8155	76069-41-5	111067	115773	118038	111635	115478	227184	179138	211546	181466	229105	1.51868	0.000972396	1.798	0.846393	up	-	--
MW0160492	C10H13N5O4S	2-Amino-6-mercaptopurine riboside	2-氨基-6-巯基嘌呤核苷	Nucleotide and Its metabolites	核苷酸及其代谢物	Nucleotide and Its metabolites	核苷酸及其代谢物	3	0.9205	7602-04-2 | 26017-62-9 | 32865-28-4 | 32976-84-4	31929.2	34946.3	34345.4	35481.3	37243	27895.5	21722.9	28110.1	22343.4	27568.1	1.37224	0.00108383	0.733795	-0.446552	down	-	--
MW0103714	C9H13N3O3	2',3'-DIDEOXYCYTIDINE	2',3'-二脱氧胞苷	Nucleotide and Its metabolites	核苷酸及其代谢物	Nucleotide and Its metabolites	核苷酸及其代谢物	2	0.7221	7481-89-2	29537.7	32005.3	31747.9	36596.9	29171.2	19776.5	29012.5	17976.1	25579.8	26125.7	1.16211	0.0136353	0.744822	-0.425032	down	C07207	--
MEDP0537	C26H54NO7P	LPC(O-16:0/2:0)	LPC(O-16:0/2:0)	GP	甘油磷脂类	LPC	溶血磷脂酰胆碱	1	0.839	74389-68-7	2546.94	5859.84	4448.67	3752.57	5605.03	18821.5	13697.6	21669.3	18614.4	18883.8	1.49126	9.10525e-05	4.1276	2.0453	up	-	--
MEDP1202	C10H12FN5O3	5'-Fluoro-5'-deoxyadenosine	5'-脱氧-5'-氟腺苷	Nucleotide and Its metabolites	核苷酸及其代谢物	Nucleotide and Its metabolites	核苷酸及其代谢物	1	0.7553	731-98-6	23180.2	27851.9	20891.8	32356.5	23033.8	38319.5	45079.3	43017.8	46269.4	40039.5	1.43469	0.000231481	1.67087	0.7406	up	C19766	--
FDATP01029	C14H23ClN2O	Lidocaine hydrochloride	-	Others	其他	Medicine	药物	1	0.6841	73-78-9	13083.8	11871.7	12441.3	15682.7	11997.1	11811.8	9770.23	10422.2	10258.1	7303.65	1.12273	0.0157201	0.761655	-0.39279	down	-	--
MW0124275	C5H5N5O	Guanine	鸟嘌呤	Heterocyclic compounds	杂环化合物	Heterocyclic compounds	杂环化合物	3	0.8257	73-40-5 | 66224-61-1 | 66224-63-3 | 66224-64-4 | 71660-31-6 | 71660-36-1	3688.34	3182.42	3787.37	1160.6	2082.33	14413.9	7943.83	9769.49	16970.8	6542.91	1.35132	0.0115748	4.00263	2.00095	up	C00242	ko00230,ko01100,ko01232
MW0103506	C10H13N5O3	Cordycepin	虫草素	Nucleotide and Its metabolites	核苷酸及其代谢物	Nucleotide and Its metabolites	核苷酸及其代谢物	2	0.6741	73-03-0	13943.7	17831.8	22599.2	12548.5	13916.9	34264.2	25735.1	22657.5	24509.5	20098.2	1.19239	0.0165157	1.57428	0.654688	up	C08431	--
MW0010027	C5H11NO2	L-Valine	L-缬氨酸	Amino acid and Its metabolites	氨基酸及其代谢物	Amino acids	氨基酸	1	0.6824	72-18-4	26530.4	24316.6	34033.3	23351.6	17779.2	11540.3	20959.4	14615.2	11795.7	16332.2	1.19791	0.0149247	0.597112	-0.743925	down	C00183	ko00280,ko00290,ko00311,ko00460,ko00770,ko00970,ko01100,ko01110,ko01210,ko01230,ko01240,ko02010
MW0124452	C32H26O10	Isoaurasperone A	异黄酮A	Benzene and substituted derivatives	苯及其衍生物	Benzene and substituted derivatives	苯及其衍生物	3	0.6664	71695-22-2	162137	169007	172313	162966	168576	113883	114847	111931	96402.6	80075.3	1.44794	0.000392259	0.619327	-0.691226	down	-	--
MW0005453	C17H19O3P	5-(Diphenylphosphinyl)pentanoic acid	二苯膦酸	Benzene and substituted derivatives	苯及其衍生物	Benzene and substituted derivatives	苯及其衍生物	2	0.7175	71140-70-0	15809.1	19354.5	13085.5	11960.9	18281.5	5171.74	5135.86	3037.36	5733.62	6595.85	1.4772	0.000799559	0.327098	-1.61221	down	-	--
MW0127058	C11H20O2	6-Hexyltetrahydro-2H-pyran-2-one	6-己基四氢吡喃-2-酮	Aldehyde,Ketones,Esters	醛、酮、酯类	Ketones	酮类	2	0.6509	710-04-3	1286.55	1616.07	1458.81	1451.53	1668.82	7197.69	5160.79	3940.35	6009.67	5658.47	1.52491	0.00139097	3.73801	1.90227	up	-	--
MW0110277	C15H23N5O4	Kyotorphin	L-酪氨酰-L-精氨酸	Amino acid and Its metabolites	氨基酸及其代谢物	Small Peptide	小肽	2	0.6313	70904-56-2	15690	15263.3	15908.7	16104.2	17164.2	18082.8	16344.6	19381	18181.3	21099.5	1.16665	0.02644	1.16172	0.216263	up	C02993	--
MW0150470	C16H21N3O4	Gly-Pro-Phe	甘氨酸-脯氨酸-苯丙氨酸	Amino acid and Its metabolites	氨基酸及其代谢物	Small Peptide	小肽	2	0.7499	70393-97-4	5144.99	8069.93	6743.8	7157.97	8817.4	16033.1	17361	17639.4	10450.9	24475.8	1.38687	0.00914355	2.39217	1.25832	up	-	--
MW0105888	C4H8N2O3	Asparagine	L-天冬酰胺	Amino acid and Its metabolites	氨基酸及其代谢物	Amino acids	氨基酸	2	0.6995	70-47-3	60307.1	55105.5	52144.5	59075.3	56978.5	44299	40146.2	37604.1	44019.7	44677.7	1.47136	9.01536e-05	0.743084	-0.428403	down	C00152	ko00250,ko00460,ko00970,ko01100,ko01110,ko01230
MW0127946	C16H14O3	(2E)-3-(4-hydroxyphenyl)-1-(4-methoxyphenyl)prop-2-en-1-one	（2E)-3-(4-羟基苯基)-1-(4-甲氧基苯基）丙-2-烯-1-酮	Aldehyde,Ketones,Esters	醛、酮、酯类	Ketones	酮类	2	0.6196	69704-15-0 | 160210-32-2	81227.5	79829.4	91362.9	83599.9	84851	69756.2	38018.6	73508.6	42549.2	71053.7	1.09694	0.0283383	0.700658	-0.513218	down	-	--
MW0170017	C5H4N4O2	Xanthine	黄嘌呤	Nucleotide and Its metabolites	核苷酸及其代谢物	Nucleotide and Its metabolites	核苷酸及其代谢物	1	0.7526	69-89-6	129428	159982	154917	161370	165059	207468	201457	201289	197655	176643	1.36079	0.000973581	1.27733	0.353133	up	C00385	ko00230,ko00232,ko01100,ko01110,ko01120,ko01232
MW0139282	C35H58O12	Pentamycin	五霉素	Heterocyclic compounds	杂环化合物	Heterocyclic compounds	杂环化合物	3	0.5993	6834-98-6	206584	215337	219549	207640	214788	167844	119322	131782	124608	89174.9	1.38742	0.00197192	0.59473	-0.749694	down	-	--
MW0108511	C8H13NO3	N-[(3s)-2-Oxotetrahydrofuran-3-Yl]butanamide	N-丁酰-L-高丝氨酸内酯	Heterocyclic compounds	杂环化合物	Heterocyclic compounds	杂环化合物	2	0.7276	67605-85-0	76165	83347.6	79217.5	92422.1	82700.3	39739.7	53001.2	47443.6	51553.6	56351	1.47138	3.13856e-05	0.599462	-0.738259	down	-	--
MW0127456	C2H6OS	Dimethyl sulfoxide	二甲基亚砜	Others	其他	Others	其他	2	0.9303	67-68-5	1.26849e+06	1.44672e+06	5.06009e+06	1.58033e+06	1.41326e+06	2.97276e+06	5.35581e+06	2.94755e+06	5.33234e+06	5.58536e+06	1.11671	0.0433011	2.06092	1.04329	up	C11143	ko00920,ko01100
MEDN0449	C20H28O3	4-Hydroxyretinoic acid	4-羟视黄酸	CoEnzyme and vitamins	辅酶和维生素	CoEnzyme and vitamins	辅酶和维生素	2	0.5515	66592-72-1	2289.63	3419.46	403.889	3205.95	2783.52	7225.4	3057.36	6561.4	5566.55	5855.38	1.00947	0.00757991	2.33557	1.22377	up	C16677	ko01100
MW0123478	C6H10N6	Cyromazine	灭蝇胺	Heterocyclic compounds	杂环化合物	Heterocyclic compounds	杂环化合物	1	0.6831	66215-27-8	53331.5	53762.4	60287.1	57844	57719.7	88532.1	88091.4	92648.8	81675.8	63758.9	1.40491	0.00538032	1.46568	0.551572	up	C14147	ko00791,ko01120
MW0159254	C9H17N3O4	Val-Asn	缬氨酸-天冬酰胺	Amino acid and Its metabolites	氨基酸及其代谢物	Small Peptide	小肽	2	0.7395	66170-00-1	33402.8	36969.7	32828.8	36972.9	35533.9	25497.9	22032.3	24423.8	19709.8	28010.2	1.42366	0.000353698	0.681096	-0.554071	down	-	--
MW0054488	C21H41O7P	Lysophosphatidic acid	溶血磷脂酸	GP	甘油磷脂类	LPA	溶血磷脂酸	3	0.6775	65528-98-5	2512.87	3042.15	422.384	5530.44	4650.24	31079.2	8804.64	22165.9	12814.7	18110	1.26595	0.0147726	5.75405	2.52458	up	-	--
MEDN0084	C7H6O2	Benzoic acid	苯甲酸	Benzene and substituted derivatives	苯及其衍生物	Benzene and substituted derivatives	苯及其衍生物	1	0.6288	65-85-0	9784.19	15089.6	13343.2	14840.9	9699.73	3534.64	1422.42	1428.38	216.286	3894.96	1.28979	0.000186683	0.167258	-2.57986	down	C00539	--
MW0159778	H3PO2	Phosphinate	-	Heterocyclic compounds	杂环化合物	Heterocyclic compounds	杂环化合物	3	0.6714	6303-21-5	37242.6	38357.4	34824.4	41530.8	40827.9	80976.6	77509.9	38370.9	80511.6	71004.1	1.25315	0.0170714	1.80707	0.853654	up	C05339	--
MW0109196	C9H11NO2	L-Phenylalanine	L-苯丙氨酸	Amino acid and Its metabolites	氨基酸及其代谢物	Amino acids	氨基酸	1	0.9771	63-91-2	3.94006e+06	4.37974e+06	4.20066e+06	4.5551e+06	4.42974e+06	3.14541e+06	2.50677e+06	3.40977e+06	2.28881e+06	3.08943e+06	1.37441	0.00100915	0.671471	-0.574604	down	C00079	ko00360,ko00400,ko00460,ko00470,ko00970,ko00996,ko00997,ko00999,ko01100,ko01110,ko01210,ko01230,ko02010
MW0108213	C5H11NO2S	Methionine	L-蛋氨酸	Amino acid and Its metabolites	氨基酸及其代谢物	Amino acids	氨基酸	1	0.9512	63-68-3	232534	248307	221662	245145	248575	753574	883064	578831	958421	443439	1.47309	0.00694909	3.02396	1.59644	up	C00073	ko00270,ko00470,ko00970,ko00999,ko01100,ko01110,ko01210,ko01230,ko01240
MW0108281	C4H8O3	Methyl methoxyacetate	甲氧基乙酸甲酯	Aldehyde,Ketones,Esters	醛、酮、酯类	Esters	酯类	2	0.6953	6290-49-9 | 115171-85-2	23875.5	21532.7	21434.1	22613.9	23312.7	68587.3	77997.5	50978.9	82118.2	39734.7	1.46813	0.00680231	2.83249	1.50207	up	-	--
MW0011966	C8H18O2	1,8-Octanediol	1，8-辛二醇	Alcohol and amines	醇、胺类	Alcohols	醇类	2	0.7309	629-41-4 | 31762-64-8	9382.83	11776.7	12889.1	7719.25	12032	4474.87	3861.9	2813.96	2871.06	6669.67	1.40336	0.000710702	0.3846	-1.37857	down	-	--
MW0052728	C18H36O2	Ethyl hexadecanoate	棕榈酸乙酯	FA	脂肪酰类	Others	其他	2	0.6145	628-97-7	733.169	914.488	1019.65	1184.97	2289.26	22754.9	12178.5	12544.8	12880.8	9335.89	1.51886	0.00488291	11.3481	3.50438	up	-	--
MW0106032	C4H6N2O2	L-3-Cyanoalanine	3-氰基-L-丙氨酸	Amino acid and Its metabolites	氨基酸及其代谢物	Amino acid derivatives	氨基酸衍生物	2	0.6394	6232-19-5	422798	508315	497104	499707	481137	284191	161010	350578	428541	355133	1.11588	0.0178769	0.65563	-0.609045	down	C02512	ko00460,ko01100,ko01110
MEDP0125	C5H14NO+	Choline	胆碱	Tryptamines,Cholines,Pigments	色胺、胆碱、色素	Cholines	胆碱类	1	0.9714	62-49-7	1.66015e+06	1.51618e+06	1.68898e+06	1.62094e+06	1.55878e+06	1.73746e+06	1.82017e+06	1.72542e+06	1.73867e+06	1.65262e+06	1.16791	0.0168484	1.07822	0.108658	up	C00114	ko00260,ko00552,ko00564,ko01100,ko02010
MW0109774	C10H17NO5	Suberylglycine	辛二酰甘氨酸	Amino acid and Its metabolites	氨基酸及其代谢物	Amino acid derivatives	氨基酸衍生物	2	0.8561	60317-54-6	4001.78	5471.96	5264.61	5325.03	5824.08	1309.91	2524.96	1472.74	3079.78	3142.22	1.33334	0.000502225	0.445374	-1.16691	down	-	--
MW0015756	C6H13NO2	Aminocaproic acid	6-氨基己酸	Amino acid and Its metabolites	氨基酸及其代谢物	Amino acid derivatives	氨基酸衍生物	1	0.8653	60-32-2	8.41295e+06	9.37041e+06	9.03012e+06	9.39896e+06	9.19899e+06	5.56144e+06	5.22101e+06	6.19565e+06	4.7986e+06	6.72488e+06	1.47088	0.000120426	0.62763	-0.672014	down	C02378	ko00930,ko01100,ko01120
MW0150045	C11H20N2O5	Glu-Leu	谷氨酸-亮氨酸	Amino acid and Its metabolites	氨基酸及其代谢物	Small Peptide	小肽	2	0.9094	5969-52-8	195111	220179	192862	217962	219627	203207	164626	165553	182775	173929	1.21422	0.0111327	0.851157	-0.232502	down	-	--
MW0168471	C10H6N4O2	2-(1h-1,2,4-triazol-5-yl)-1h-isoindole-1,3(2h)-dione	2-(1h-1,2,4-三唑-5-基)-1h-异吲哚-1,3（2h)-二酮	Heterocyclic compounds	杂环化合物	Indole and Its derivatives	吲哚及其衍生物	2	0.7197	59208-47-8	49540.1	52850.7	49243.8	59684.9	56530.7	12879.6	11718.4	10057.5	13234.7	22216.7	1.52169	8.91304e-07	0.261739	-1.9338	down	-	--
FDATP00820	C10H13ClN2	Tolazoline hydrochloride	Tolazoline HCl	Others	其他	Medicine	药物	1	0.7632	59-97-2	6834.53	6760.44	7564.11	7195.5	5771.43	3956.29	4842.8	4250.93	5683.24	3545.53	1.34319	0.0012714	0.652839	-0.615201	down	-	--
MW0014329	C5H8O3S	4-(Methylsulfanyl)-2-oxobutanoic acid	α-酮基-γ-(甲硫基）丁酸	Organic acid and Its derivatives	有机酸及其衍生物	Organic acid and Its derivatives	有机酸及其衍生物	3	0.575	583-92-6	11027.9	10900.1	7090.84	9014.62	8745.69	24411	18151.9	18065.4	19931.1	14303.4	1.4163	0.00223177	2.02788	1.01997	up	C01180	ko00270,ko00470,ko01100,ko01110,ko01210
MW0006920	C13H14N2O4	DMABA NHS Ester	DMABA NHS酯	Benzene and substituted derivatives	苯及其衍生物	Benzene and substituted derivatives	苯及其衍生物	2	0.7206	58068-85-2	3840.17	5812.17	6153.15	6160.52	4878.12	15971.4	12883.4	13740.9	12820.9	17543.1	1.50401	0.000140171	2.7179	1.44249	up	-	--
MW0169991	C9H12N2O6	Uridine	尿嘧啶核苷	Nucleotide and Its metabolites	核苷酸及其代谢物	Nucleotide and Its metabolites	核苷酸及其代谢物	1	0.7308	58-96-8	7331.59	7775.81	7163.59	7065.72	7585.66	33508.6	23269.2	18752	30643.8	17862.9	1.49939	0.00511701	3.35939	1.7482	up	C00299	ko00240,ko01100,ko01232,ko02010
MW0114602	C7H8ClN3O4S2	Hydrochlorothiazide	氢氯噻嗪	Heterocyclic compounds	杂环化合物	Heterocyclic compounds	杂环化合物	2	0.7146	58-93-5	15938.4	14279.4	15919.3	13651.2	14591.6	15940.1	23275.7	21555.4	20568.6	19134	1.31337	0.0105198	1.35082	0.433835	up	C07041	--
MW0126353	C11H11NO	Pyroquilon	吡喹酮	Aldehyde,Ketones,Esters	醛、酮、酯类	Ketones	酮类	2	0.7773	57369-32-1	23458.5	26615.8	24667.8	25770.3	24132.8	16792.7	20881.5	20245.7	18595.4	21576.9	1.34867	0.00137749	0.786971	-0.345617	down	C18487	--
MW0127046	C7H12O2	Dihydro-5-propyl-2(3H)-furanone	二氢-5-丙基-2(3H)-呋喃酮	Aldehyde,Ketones,Esters	醛、酮、酯类	Ketones	酮类	2	0.5209	57129-71-2	12880.9	14214.6	13303.4	14247.8	13402	10836.6	9526.68	11394.4	7762.46	9973.16	1.33865	0.0021856	0.727321	-0.459335	down	-	--
MW0111350	C20H35NO2	Alpha-Linolenoyl ethanolamide	α-亚麻酸乙醇酰胺	Alcohol and amines	醇、胺类	Amines	胺类	3	0.9224	57086-93-8	1.18219e+06	1.23228e+06	1.25638e+06	1.18823e+06	1.22914e+06	173443	104123	114926	137517	75703.7	1.55498	3.97897e-11	0.0994893	-3.32931	down	C13828	--
MW0128216	C19H20O3	(E)-1,7-bis(4-hydroxyphenyl)hept-4-en-3-one	（4E)-1,7-双（4-羟基苯基）庚-4-烯-3-酮	Aldehyde,Ketones,Esters	醛、酮、酯类	Ketones	酮类	2	0.6662	56973-65-0	22533.5	27113.9	22982.5	24657.5	24169.3	26652.8	35536.9	33654.1	29177.7	38624.5	1.28281	0.0140523	1.34736	0.430138	up	-	--
MW0103020	C39H60O4	Ubiquinol-6	泛醇-6	Heterocyclic compounds	杂环化合物	Heterocyclic compounds	杂环化合物	3	0.6978	5677-58-7	13879.2	937.771	2420.28	1810.97	2099.36	12294.1	38273.1	23825.3	44368.3	36742.9	1.35183	0.00660898	7.35327	2.87839	up	-	--
MW0103898	C11H13NO3	Phenylpropionylglycine	（3-苯基丙酰基）甘氨酸	Organic acid and Its derivatives	有机酸及其衍生物	Organic acid and Its derivatives	有机酸及其衍生物	3	0.6888	56613-60-6	3352.58	3886.31	3840.97	3973.94	3249.73	2129.68	1656.87	1814.97	1088.87	1974.99	1.4269	4.18179e-05	0.473428	-1.07878	down	-	--
MW0153947	C14H14N2O3S	Monoacetyldapsone	单乙酰氨苯砜	Benzene and substituted derivatives	苯及其衍生物	Benzene and substituted derivatives	苯及其衍生物	2	0.7088	565-20-8	2963.01	4000.36	2218.25	4795.73	3182.17	6554.67	6060.42	4913.32	7181.33	5126.74	1.26554	0.00336668	1.73877	0.798067	up	-	--
MW0126891	C14H18O4	Trolox	特洛克斯	Heterocyclic compounds	杂环化合物	Heterocyclic compounds	杂环化合物	2	0.6905	56305-04-5	15461.9	14743.2	14587.8	16430.4	14925.2	14202.6	12234.3	11396.3	14441.9	13001.5	1.19342	0.0157192	0.857228	-0.222249	down	-	--
MW0105914	C4H7NO4	L-Aspartic acid	L-天冬氨酸	Amino acid and Its metabolites	氨基酸及其代谢物	Amino acids	氨基酸	1	0.8393	56-84-8	28122.5	20254.8	20390.3	27366.9	20853.7	11107	16104.7	8741.8	17084.2	8996.24	1.29962	0.00234077	0.530258	-0.915234	down	C00049	ko00220,ko00250,ko00260,ko00261,ko00270,ko00300,ko00340,ko00410,ko00460,ko00470,ko00710,ko00760,ko00770,ko00970,ko00997,ko00998,ko00999,ko01100,ko01110,ko01120,ko01200,ko01210,ko01230,ko01240,ko02010,ko02020,ko02030
MW0141979	C12H7Cl3	2,3,6-Trichlorobiphenyl	2,3,6-三氯联苯	Benzene and substituted derivatives	苯及其衍生物	Benzene and substituted derivatives	苯及其衍生物	3	0.698	55702-45-9	108641	106151	109189	111497	109932	119111	111002	117885	115331	119451	1.30135	0.0053408	1.06852	0.0956108	up	-	--
MW0110047	C9H10O3	Tropate	莨菪酸	Organic acid and Its derivatives	有机酸及其衍生物	Organic acid and Its derivatives	有机酸及其衍生物	2	0.8694	552-63-6	32704.9	35575.2	32072.9	36698.2	36726.4	27155.2	21536.3	27177.7	20014	25727.8	1.3815	0.00066006	0.699807	-0.514971	down	C01456	ko01110
MW0015222	C6H6N4O2	7-Methylxanthine	7-甲基黄嘌呤	Nucleotide and Its metabolites	核苷酸及其代谢物	Nucleotide and Its metabolites	核苷酸及其代谢物	1	0.7148	552-62-5	12983.5	13784.7	12214	12894	12682.9	7454.24	6821.56	8220.12	6800.34	9686.3	1.47616	0.000179642	0.603827	-0.727792	down	C16353	ko00232,ko01100,ko01110,ko01120
MEDL02767	C18H37NO2	Palmitoylethanolamide	棕榈酰乙醇酰胺	FA	脂肪酰类	Others	其他	3	0.8154	544-31-0	16535.8	22503.3	20180.1	25710.7	18769.1	46704.9	46500.3	51857.5	37156.6	44362.6	1.50351	6.03014e-05	2.185	1.12763	up	C16512	--
FDATP01719	C8H19N	Octodrine	Octodrine (2-Amino-6-methylheptan)	Others	其他	Medicine	药物	1	0.5863	543-82-8	25637.8	24537	25628.6	24425	23771.2	24871.7	21829.9	21733.5	23689	20633.9	1.09026	0.0386909	0.909341	-0.137107	down	-	--
MW0124481	C6H7N3O	Isoniazid	异烟肼	Heterocyclic compounds	杂环化合物	Heterocyclic compounds	杂环化合物	2	0.7192	54-85-3	8248.72	8716.5	7527.31	8942.39	8700.57	9185.49	10367.2	9945.43	10276.1	8308.95	1.0638	0.0373599	1.14116	0.190497	up	C07054	ko00983
MW0000002	C5H8O	4-Pentyn-1-ol	4-戊炔-1-醇	Others	其他	Hydrocarbon derivatives	烃衍生物	2	0.7544	5390-04-5 | 390-04-5	1544.21	1013.19	2447.62	1004.55	1455.13	1345.15	488.024	782.534	451.814	669.69	1.11292	0.0482434	0.500652	-0.998121	down	-	--
MW0012963	C21H44NO7P	1-Palmitoyl-sn-glycero-3-phosphoethanolamine	1-棕榈酰-sn-甘油-3-磷酸乙醇胺	GP	甘油磷脂类	PE	磷脂酰乙醇胺	2	0.8802	53862-35-4	539.039	1709.93	717.294	1491.76	963.908	4891.6	2165.94	2492.57	2857.76	2465.32	1.2862	0.0144093	2.74315	1.45584	up	-	--
MW0007100	C13H19NO2	Exalamide	乙二胺	Benzene and substituted derivatives	苯及其衍生物	Phenolics	苯酚类	2	0.7943	53370-90-4	105687	96121.3	119136	101773	101459	157464	145516	135109	145854	144371	1.47463	5.70026e-05	1.38945	0.474509	up	-	--
MW0002708	C14H16BNO	2-Aminoethyl diphenylborinate	2-氨基乙基二苯基硼酸酯；2-APB	Benzene and substituted derivatives	苯及其衍生物	Benzene and substituted derivatives	苯及其衍生物	2	0.774	524-95-8	2577.86	6800.54	3312.04	4675.56	4844.55	10392.8	6596.41	7279.21	7493.64	6943.86	1.17373	0.0106482	1.74268	0.80131	up	C20698	--
MW0126274	C12H17N2O4P	Psilocybine	赛洛西宾	Benzene and substituted derivatives	苯及其衍生物	Benzene and substituted derivatives	苯及其衍生物	2	0.8214	520-52-5	125644	96764.2	114012	97644.2	108808	38621.5	38843.6	27598.3	47493.4	42176	1.5254	1.7066e-05	0.358708	-1.47912	down	C07576	ko00901,ko01110
MW0123812	C17H14N2	Ellipticine	玫瑰树碱	Heterocyclic compounds	杂环化合物	Heterocyclic compounds	杂环化合物	2	0.7263	519-23-3	5906.68	4201.84	5215.43	8206.68	7710.29	174.443	1037.3	249.393	332.511	1432.27	1.42009	0.000981069	0.103259	-3.27566	down	C09154	--
FDATP01353	C12H10N2O	1,10-Phenanthroline monohydrate	-	Others	其他	Medicine	药物	1	0.7291	5144-89-8	1470.38	1741.49	2592.92	1502.91	1661.18	14195.5	16639.8	21639.6	12741.2	14527.6	1.55563	0.000707303	8.89115	3.15237	up	-	--
MEDP1002	C7H16NO2+	Acetylcholine	乙酰胆碱	Aldehyde,Ketones,Esters	醛、酮、酯类	Esters	酯类	1	0.5859	51-84-3	419342	391764	407787	393517	389422	311601	349609	288792	280684	300734	1.44066	0.000498181	0.765009	-0.386451	down	C01996	ko00564
MW0110324	C3H7NO2	Ethyl carbamate	氨基甲酸乙酯	Aldehyde,Ketones,Esters	醛、酮、酯类	Esters	酯类	1	0.6012	51-79-6	80650.1	88088.7	70524.6	97772.1	234870	39058.6	22770.9	19143.2	33903.1	30274.5	1.39294	0.0481208	0.253801	-1.97823	down	C01537	--
MW0112095	C4H8O	Crotyl alcohol	巴豆醇	Alcohol and amines	醇、胺类	Alcohols	醇类	2	0.7164	504-61-0 | 6117-91-5	11150.5	12505.8	10623.7	11904.1	10588.3	7569.07	7423.45	7946.92	6359.03	9312.92	1.40741	0.000404624	0.680108	-0.556164	down	-	--
MEDP1589	C10H20N2O4	Theonylleucine	异亮氨酸-色氨酸	Amino acid and Its metabolites	氨基酸及其代谢物	Amino acid derivatives	氨基酸衍生物	1	0.7586	50299-12-2	4994.53	4027.07	4080.1	4534.81	3966.01	1817.12	2887.94	893.142	1460.45	1985.07	1.35223	0.000419844	0.418642	-1.25621	down	-	--
MEDN0061	C10H11NO3	Phenylacetylglycine	苯乙酰甘氨酸	Amino acid and Its metabolites	氨基酸及其代谢物	Amino acid derivatives	氨基酸衍生物	1	0.7109	500-98-1	3441.08	5084.21	3106.57	5551.45	4115.33	6255.83	7576.09	6196.55	7630.54	7092.82	1.31372	0.00201291	1.63165	0.706328	up	C05598	ko00360
MW0169760	C33H40N2O9	Reserpine	利血平	Alkaloids	生物碱	Alkaloids	生物碱	2	0.7437	50-55-5	43947.8	45810.1	46706.1	44169	45693.2	178230	87503.9	133726	127476	77580.1	1.43004	0.0136662	2.671	1.41738	up	C06539	--
MW0154890	C11H22N2O4S	Pantetheine	泛硫胺	Alcohol and amines	醇、胺类	Polyamines	多胺	2	0.8976	496-65-1	8273.29	7579.43	7595.96	8522.81	10179.8	1368.38	6596.16	4871.9	3667.9	6658.75	1.01818	0.0144479	0.549523	-0.863748	down	C00831	ko00332,ko00770,ko01100,ko01110
MW0002155	C8H8O	2,3-Dihydrobenzofuran	2,3-二氢苯并呋喃	Benzene and substituted derivatives	苯及其衍生物	Benzene and substituted derivatives	苯及其衍生物	1	0.844	496-16-2	95528.3	105591	100848	110444	107276	78146.1	65519.5	88764.8	58869.4	79217.2	1.32305	0.00255062	0.712962	-0.488103	down	-	--
MEDP1186	C6H9NO3	Methyl-2-pyrrolidone-5-carboxylate	2-吡咯烷酮-5-羧酸甲酯	Aldehyde,Ketones,Esters	醛、酮、酯类	Esters	酯类	1	0.7197	4931-66-2	13322	24374.9	19317.4	18502.9	22264.8	35227.9	30015.3	38479	39992.4	27427.2	1.33103	0.00159501	1.75024	0.807553	up	-	--
MW0168567	C9H7NO	Indole-3-carboxaldehyde	吲哚-3-甲醛	Heterocyclic compounds	杂环化合物	Indole and Its derivatives	吲哚及其衍生物	1	0.6822	487-89-8	19200.2	17378.1	15568.6	20559.5	18452.2	16863.1	12105.4	13631.3	16294.9	14764.8	1.12978	0.0202041	0.808036	-0.307508	down	C08493	--
MW0169245	C12H10N2	Harman	哈尔满	Alkaloids	生物碱	Alkaloids	生物碱	2	0.8811	486-84-0	3901.65	5197.29	5109.2	5373.36	5375.91	75052.1	80081.3	95469.5	64345	73133.2	1.57195	0.000140775	15.5497	3.95882	up	C09209	ko00901
MW0138842	C15H14O4	Luvangetin	卢万杰京	Heterocyclic compounds	杂环化合物	Heterocyclic compounds	杂环化合物	2	0.7254	483-92-1	13829.6	16695.4	15296.4	15637.4	16884.4	13859.2	13944	13127.6	15150.6	14040.3	1.075	0.0393075	0.895058	-0.159948	down	C09273	--
MW0000241	C9H15NO3	3-Hydroxy-8-methyl-8-azabicyclo[3.2.1]octane-2-carboxylic acid	3-羟基-8-甲基-8-氮杂双环[3.2.1]辛烷-2-羧酸	Alkaloids	生物碱	Tropan alkaloids	莨菪烷类生物碱	2	0.7172	481-37-8	119823	135835	129565	135424	173575	61907.3	87449.9	76175.2	105671	96329.9	1.32935	0.00224598	0.615845	-0.699362	down	-	--
MW0108971	C10H13NO3	O-benzyl-L-serine	邻苄基-1-丝氨酸	Amino acid and Its metabolites	氨基酸及其代谢物	Amino acid derivatives	氨基酸衍生物	1	0.7605	4726-96-9 | 30916-68-8	87977.8	84162.1	88628.6	81773.2	78423.7	70036.8	72652	64865.8	60683.8	65383.2	1.4183	0.000281225	0.792515	-0.335489	down	-	--
MW0109023	C2H3NO3	Oxamic acid	草酸	Organic acid and Its derivatives	有机酸及其衍生物	Organic acid and Its derivatives	有机酸及其衍生物	3	0.7334	471-47-6 | 66257-53-2	59160.5	63406.8	62078.5	66209.5	64198.4	48218.5	38712.8	50200.3	35819.3	47361	1.38246	0.00132577	0.699284	-0.51605	down	C01444	ko00230,ko01100,ko01120
MW0169480	C6H9N3O3	Metronidazole	2-甲基-5-硝基咪唑-1-乙醇	Heterocyclic compounds	杂环化合物	Heterocyclic compounds	杂环化合物	1	0.6026	443-48-1	12247.7	11560.6	10573.7	12468.1	12440.5	10607	8898.2	9300.89	9459.19	10139.7	1.34941	0.00187347	0.816404	-0.292645	down	C07203	--
MW0109260	C2H5O5P	Phosphonoacetate	磷酰乙酸	Organic acid and Its derivatives	有机酸及其衍生物	Organic acid and Its derivatives	有机酸及其衍生物	2	0.5389	4408-78-0	129472	123151	127516	128522	122658	116471	121204	116387	122308	120032	1.25553	0.00583466	0.944694	-0.0820813	down	C05682	ko00440,ko01100,ko01120
MW0011471	C18H35NO	Elaidamide	依莱酰胺	FA	脂肪酰类	Oxidized lipids	氧化脂质	2	0.7205	4303-70-2	1106.79	791.395	1157.75	951.655	3441.25	22426.4	9539.3	6092.47	13438.9	5562	1.40367	0.0316968	7.66013	2.93737	up	-	--
FDATN00239	C21H28F3N3O7	Flunixin meglumine	氟尼辛葡甲胺	Benzene and substituted derivatives	苯及其衍生物	Benzene and substituted derivatives	苯及其衍生物	2	0.5075	42461-84-7	65336.8	104231	90403	107515	104248	62384.1	46283.8	78101.4	63550.4	76833	1.10653	0.0196303	0.693511	-0.528009	down	-	--
MW0010664	C24H24O9	(-)-Steganacin	-	Lignans and Coumarins	木脂素和香豆素	Lignans	木脂素	2	0.7057	41451-68-7	101927	106247	108325	102449	105975	264608	219541	233979	199820	114493	1.33325	0.015907	1.96684	0.975883	up	-	--
MEDN1363	C8H15N3O4	l-Alanyl-l-glutamine	L-丙氨酰-L-谷氨酰胺	Amino acid and Its metabolites	氨基酸及其代谢物	Small Peptide	小肽	1	0.6594	39537-23-0	3592.96	3542.42	4281.43	4717.54	4847.04	9027.81	7562.99	6935.79	7313.74	6912.1	1.47083	0.00017893	1.79933	0.847459	up	-	--
MW0011543	C21H28O2	E-Guggulsterone	E-Guggulsterone	Aldehyde,Ketones,Esters	醛、酮、酯类	Ketones	酮类	2	0.5326	39025-24-6 | 95975-55-6	43592.4	42715.6	37460.5	47126.9	43760.6	40822.2	32599.6	33275.7	40739	37976.8	1.04857	0.0387073	0.86377	-0.211281	down	-	--
MW0007640	C11H17NO3	Methoxamine	甲氧明	Benzene and substituted derivatives	苯及其衍生物	Benzene and substituted derivatives	苯及其衍生物	2	0.677	390-28-3	10180.5	10428.2	9746.24	10974.6	10884.1	8595.22	6613.26	8202.01	9070.75	8699.01	1.30951	0.00376573	0.788688	-0.342474	down	C07513	--
MW0129795	C16H20O5	11,12-Dimethoxydihydrokawain	11,12-二甲氧基二氢川	Aldehyde,Ketones,Esters	醛、酮、酯类	Ketones	酮类	2	0.7263	38146-60-0	5670.81	4406.26	7154.64	4995.1	4944.15	2162.5	4511.1	3674.8	3758.34	3177	1.15388	0.0127615	0.636111	-0.65265	down	-	--
MW0106169	C6H13N3O3	Citrulline	L-瓜氨酸	Amino acid and Its metabolites	氨基酸及其代谢物	Amino acids	氨基酸	2	0.7488	372-75-8	8227.47	11329.9	10566.7	11582.4	8441.4	7940.48	6857.87	5203.01	8275.92	7470.59	1.17887	0.0134898	0.71285	-0.48833	down	C00327	ko00220,ko01100,ko01110,ko01230
MWS-04-329g_p	C9H12N2O5	Zebularine	4-脱氧尿苷	Nucleotide and Its metabolites	核苷酸及其代谢物	Nucleotide and Its metabolites	核苷酸及其代谢物	1	0.6809	3690/10/6	34204.6	52755.1	50168	45387.1	49681.7	91818	86433.9	72024.7	101285	92902.7	1.44485	0.000164759	1.91417	0.936722	up	-	--
MEDP1667	C14H18N2O5	Phe-Glu	L-苯丙氨酰-L-谷氨酸	Amino acid and Its metabolites	氨基酸及其代谢物	Small Peptide	小肽	1	0.7743	3617-45-6	26496.1	29277.6	26174.3	24613.9	26815.5	16646.8	13773.2	10738.8	12802.7	16498.9	1.48566	3.51555e-05	0.528278	-0.920631	down	-	--
MW0103063	C25H28O13	Vaccinoside	牛痘苷	Terpenoids	萜类	Terpenoids	萜类	2	0.5795	36138-58-6	60213.3	58193.6	57132.5	60187.2	63636	37149.8	41691.5	54522.1	44587.5	60074.7	1.08989	0.041765	0.795108	-0.330777	down	-	--
MW0055244	C28H44O3	Nandrolone decanoate	癸酸诺龙	Hormones and hormone related compounds	激素及激素相关物质	Hormones and hormone related compounds	激素及激素相关物质	2	0.6775	360-70-3	2893.2	6338.98	6494.16	3369.52	6404.91	1670.98	2723.51	143.141	2729.47	935.721	1.07106	0.00900279	0.32167	-1.63635	down	C08154	--
MW0009890	C23H38N2O5	D-Nmappd	D-NMAPPD	Benzene and substituted derivatives	苯及其衍生物	Benzene and substituted derivatives	苯及其衍生物	2	0.5647	35922-06-6	31424	27689.4	31776.2	27683.5	28075.3	10484.8	13206.4	11264.1	10391.8	13273.1	1.54451	9.74083e-07	0.399733	-1.32289	down	-	--
MW0054114	C5H12O7P2	Isopentenyl pyrophosphate	异戊烯焦磷酸	Organic acid and Its derivatives	有机酸及其衍生物	Phosphoric acids	磷酸类化合物	1	0.8875	358-71-4	18597.1	17626.9	18041.9	18517.4	17022.6	15375	15421.5	15199.4	15574.9	15988	1.48421	0.000372921	0.863627	-0.21152	down	C00129	ko00900,ko00997,ko00998,ko01100,ko01110
MW0000382	C29H34N4	Ochrolifuanine A	奥克罗利福宁A	Alkaloids	生物碱	Alkaloids	生物碱	3	0.6682	35527-46-9	6259.54	10398.8	8826.84	6031.14	10171.7	54895.5	37554.1	42192.5	27443.7	53362.1	1.50579	0.0020454	5.1681	2.36963	up	C09229	--
MEDP1339	C26H53NO7P	LPC(18:1/0:0)	LPC(18:1/0:0)	GP	甘油磷脂类	LPC	溶血磷脂酰胆碱	1	0.8728	3542-29-8	552.73	581.184	729.583	945.321	631.861	23100.1	14389.8	18786.1	15684.7	9955.67	1.56048	0.00202403	23.8082	4.57339	up	-	--
MW0016247	C13H18ClNO	Bupropion	安非他酮	Benzene and substituted derivatives	苯及其衍生物	Benzene and substituted derivatives	苯及其衍生物	2	0.781	34841-39-9	28698.3	28088.3	25857.1	29873.9	27687.3	18783.5	21087.2	21979.3	20974.3	24967.5	1.3795	0.0010412	0.768817	-0.379289	down	C06860	--
MW0116769	C26H34N2O	Adamantan-1-yl(1-((1-methylpiperidin-2-yl)methyl)-1H-indol-3-yl)methanone	金刚烷-1-基(1-((1-甲基哌啶-2-基)甲基)-1H-吲哚-3-基)甲酮	Heterocyclic compounds	杂环化合物	Indole and Its derivatives	吲哚及其衍生物	2	0.6475	335160-66-2	7159.42	6426.29	6064.25	7192.92	6464.96	6405.6	6221.9	5286.24	6027.64	5702.11	1.03338	0.0393753	0.889986	-0.168146	down	-	--
MW0010585	C29H32O13	Etoposide	依托泊苷	Benzene and substituted derivatives	苯及其衍生物	Benzene and substituted derivatives	苯及其衍生物	2	0.667	33419-42-0	37321.6	17931.1	17852.1	20220.5	35020.9	9537.76	10583.4	19950.4	9186.69	9975.21	1.21352	0.029338	0.461514	-1.11555	down	C01576	--
MW0106514	C6H13NO2	DL-Leucine	DL-亮氨酸	Amino acid and Its metabolites	氨基酸及其代谢物	Amino acids	氨基酸	1	0.782	328-39-2 | 25322-63-8 | 25988-64-1 | 7005-03-0	168585	182311	186301	198937	194094	262038	244193	251420	250257	211880	1.42595	0.000806962	1.31128	0.390973	up	-	--
MW0114963	C14H25NO11	N-acetyllactosamine	N-乙酰基-D-乳糖胺	Alcohol and amines	醇、胺类	Amines	胺类	3	0.8245	32181-59-2	12592.5	13533.8	13694.6	12729.4	12359.7	5951.77	9497.59	9619.01	8470.63	8363.81	1.3628	0.00107362	0.645552	-0.631395	down	C00611	--
MW0118684	C5H6N2O	Methoxypyrazine	甲氧基吡嗪	Heterocyclic compounds	杂环化合物	Heterocyclic compounds	杂环化合物	2	0.7178	3149-28-8	48010.6	50785.1	29967.9	50090.3	47294.9	35602.2	22292.1	17415.7	30656.1	12241.2	1.19418	0.00570347	0.522697	-0.935954	down	-	--
MEDP0618	C12H23NO4	Carnitine-2-methyl-C4	2-甲基丁酰肉碱	FA	脂肪酰类	CAR	酰基肉碱	1	0.5933	31023-25-3	116454	108832	130668	117455	116377	160758	166503	146620	136808	133152	1.33933	0.00563354	1.2612	0.3348	up	-	--
MW0110897	C5H14N4	Agmatine	胍基丁胺	Alcohol and amines	醇、胺类	Polyamines	多胺	1	0.9473	306-60-5	13154.5	14298.6	8982.7	7854.79	5770.49	2413.26	4939.9	2569.42	1826.26	3246.4	1.37513	0.00960382	0.299538	-1.73919	down	C00179	ko00330,ko01100
MW0144265	C7H16N4O	Acetylagmatine	乙酰胍丁胺	Amino acid and Its metabolites	氨基酸及其代谢物	Amino acid derivatives	氨基酸衍生物	3	0.6207	3031-89-8	3092	3744.47	3914.17	2907.48	3675.23	9523.13	9622.87	10928.2	22964.3	8342.64	1.42879	0.0308889	3.54121	1.82424	up	C02131	--
MW0169353	C33H40O19	Robinin	罗宾宁	Flavonoids	黄酮	Flavonoid	黄酮	2	0.654	301-19-9	37964.5	39573.2	40347.2	38123.8	39471.9	261289	197698	237000	204051	121148	1.53752	0.00224085	5.22398	2.38515	up	-	--
MW0055459	C18H35NO	Oleamide	油酰胺	FA	脂肪酰类	FFA	游离脂肪酸	1	0.8389	301-02-0	104596	140689	214025	135477	148639	59607.4	72311.3	89316.4	46621.7	76831.8	1.34125	0.0081933	0.463648	-1.1089	down	C19670	--
MEDL02667	C16H12N2O2	Perlolyrine	黑麦草碱	Alkaloids	生物碱	Alkaloids	生物碱	1	0.7553	29700-20-7	3069.93	3691.02	3293.83	4283.8	3544.51	16361.4	25492.8	31524.1	16840.9	25048.5	1.54826	0.00240365	6.44563	2.68832	up	C09231	--
MW0138804	C27H22O12	Lithospermic acid	紫精酸	Organic acid and Its derivatives	有机酸及其衍生物	Organic acid and Its derivatives	有机酸及其衍生物	2	0.5945	28831-65-4	35657.6	35543.2	41908.4	35284.3	33234.4	62842.2	48843.5	43452.9	48151.7	37067.3	1.11477	0.0480797	1.32335	0.404197	up	-	--
MW0106373	C3H5NO2	2-Aminoacrylic acid	2-氨基丙烯酸	Organic acid and Its derivatives	有机酸及其衍生物	Organic acid and Its derivatives	有机酸及其衍生物	3	0.9039	28453-71-6	10854.2	10638	12621.2	13695.4	11335.8	5296.29	5048.24	3489.45	5348.38	5674.31	1.50466	2.48023e-05	0.420269	-1.25061	down	C02218	ko00270,ko01100
MW0014099	C30H48O3	beta-Elemolic acid	β-榄香酸	Organic acid and Its derivatives	有机酸及其衍生物	Organic acid and Its derivatives	有机酸及其衍生物	2	0.5701	28282-54-4	57794	61909.5	61791.5	63736.5	65700.8	48667	53222.5	52848.9	54026.3	56715.4	1.35909	0.00114648	0.853819	-0.227997	down	-	--
MW0104448	C10H9NO5	[(1,3-Benzodioxol-5-ylcarbonyl)amino]acetic acid	2-{[（2H-1，3-苯并二氧杂环戊烯-5-基）（羟基）亚甲基]氨基}乙酸	Organic acid and Its derivatives	有机酸及其衍生物	Organic acid and Its derivatives	有机酸及其衍生物	3	0.6576	27855-25-0	570452	594624	606255	573369	593107	2805.58	2847.37	2667.5	580712	2161.31	1.30077	0.0152351	0.201236	-2.31304	down	-	--
MW0109026	C20H32N6O12S2	Oxiglutatione	氧化型谷胱甘肽	Amino acid and Its metabolites	氨基酸及其代谢物	Small Peptide	小肽	1	0.8485	27025-41-8	134788	129454	134098	114753	107219	209252	173939	169434	186256	136699	1.28797	0.00882474	1.41152	0.497245	up	C00127	ko00480,ko01100,ko01240
MW0113062	C13H16O2	4-Hydroxy-3-(3-methyl-2-butenyl)acetophenone	3-异戊二烯基-4-羟基苯乙酮	Aldehyde,Ketones,Esters	醛、酮、酯类	Ketones	酮类	2	0.654	26932-05-8	11683.8	11787.7	9946.78	11370.7	11396.6	10363.8	8854.59	7902.78	9404.21	8975.13	1.30059	0.00364309	0.809826	-0.304315	down	C10702	--
MW0056887	C42H82NO8P	1-Palmitoyl-2-oleoyl-sn-glycero-3-phosphocholine	2-Oleoyl-1-palmitoyl-sn-glycero-3-phosphocholine	GP	甘油磷脂类	PC	磷脂酰胆碱	3	0.6115	26853-31-6	6103.42	109.81	1524.74	798.441	725.057	6170.24	16472.6	11810.6	22362.8	15475.8	1.28435	0.00639469	7.80568	2.96452	up	-	--
MEDP1307	C10H13NO2	(2S,3S)-2-amino-3-phenylbutanoic acid	(2S,3S)-3-甲基苯丙氨酸	Amino acid and Its metabolites	氨基酸及其代谢物	Amino acid derivatives	氨基酸衍生物	1	0.9001	25488-25-9	97504.6	100948	95398.5	96215.1	105337	71011.9	57015.2	62864.5	43869.7	73333	1.38382	0.00119836	0.621906	-0.685232	down	C20895	--
MW0110196	C14H18N2O6	Tyr-glu	酪氨酸	Amino acid and Its metabolites	氨基酸及其代谢物	Small Peptide	小肽	3	0.8994	2545-89-3	5557.22	7563.47	5290.95	7977.33	6951.67	10182.5	13258.8	12057.8	12677	11182.8	1.43881	0.000135996	1.78038	0.832182	up	-	--
MEDP1593	C13H21N3O8S	S-Lactoylglutathione	脂酰谷胱甘肽	Organic acid and Its derivatives	有机酸及其衍生物	Organic acid and Its derivatives	有机酸及其衍生物	1	0.6635	25138-66-3	31813.3	35222.6	39371.1	32282.1	30324.4	67402.3	47132.3	53972.1	43075.6	40248.5	1.26337	0.0236978	1.49001	0.575318	up	-	--
MW0108503	C8H13N3O2	N,N-Dimethyl-L-histidine	N，N-二甲基组氨酸	Amino acid and Its metabolites	氨基酸及其代谢物	Amino acid derivatives	氨基酸衍生物	2	0.7387	24940-57-6	52936.2	67075.9	50621.5	61977.1	66427.7	14903.5	24843.7	24076.6	27917.1	33477.2	1.43247	6.66696e-05	0.418736	-1.25589	down	C04259	--
MW0106020	C9H11NO2	Benzyl glycinate	甘氨酸苄酯	Benzene and substituted derivatives	苯及其衍生物	Benzene and substituted derivatives	苯及其衍生物	2	0.678	2462-31-9	12691.3	13325.4	14396.6	13568.5	13382.6	5432.51	166.932	4058.69	5317.55	1576.54	1.14699	0.000383156	0.245712	-2.02496	down	-	--
MEDP0401	C11H15N5O3S	5'-Deoxy-5'-(Methylthio) Adenosine	5-脱氧-5-甲硫腺苷	Nucleotide and Its metabolites	核苷酸及其代谢物	Nucleotide and Its metabolites	核苷酸及其代谢物	1	0.9667	2457-80-9	386811	368208	342497	337780	377759	338846	208138	242855	251514	300782	1.25067	0.0113483	0.74026	-0.433896	down	C00170	ko00270,ko01100
MEDL01838	C17H27NO3	Nonivamide	壬酰香草胺	Benzene and substituted derivatives	苯及其衍生物	Phenolics	苯酚类	2	0.8028	2444-46-4	242.098	29.8146	381.501	38.063	33.9383	6040.59	5574.29	6657.01	5909.52	5357.57	1.48287	2.97811e-06	40.7202	5.34767	up	-	--
MW0002412	C14H22O2	2,6-Di-tert-butylhydroquinone	2，6-二叔丁基-1，4-苯二醇	Benzene and substituted derivatives	苯及其衍生物	Benzene and substituted derivatives	苯及其衍生物	3	0.8783	2444-28-2	8624.25	7664.32	7849.07	7572.1	7701.88	7047.81	7102.86	6773.8	7150.16	7286.02	1.30632	0.00961184	0.897214	-0.156477	down	-	--
MW0122702	C11H8N2	beta-Carboline	β-咔啉	Heterocyclic compounds	杂环化合物	Heterocyclic compounds	杂环化合物	2	0.9287	244-63-3	4431.53	5067.17	5511.91	5718.01	6061.67	71292.3	80796.8	99937	60133.1	63506	1.57017	0.000609909	14.0224	3.80967	up	C20157	--
MW0110092	C14H17N3O3	Trp-Ala	色氨酸-丙氨酸	Amino acid and Its metabolites	氨基酸及其代谢物	Small Peptide	小肽	2	0.6941	24046-71-7	19378.4	22786	29658.9	20277.2	24817.1	19944.9	15771.3	20987.7	14820.1	18891.8	1.03964	0.0468135	0.773329	-0.370845	down	-	--
MW0111261	C11H18N4O2	Pirimicarb	嘧啶威	Heterocyclic compounds	杂环化合物	Heterocyclic compounds	杂环化合物	2	0.7095	23103-98-2	86545.4	101684	69668.5	108261	90769.7	181810	119152	196577	224700	111393	1.23494	0.0244668	1.82443	0.867443	up	C11079	--
MW0007840	C10H10O4	Monoethyl phthalate	邻苯二甲酸单乙酯	Benzene and substituted derivatives	苯及其衍生物	Benzene and substituted derivatives	苯及其衍生物	2	0.7033	2306-33-4	14765.9	15098.3	15271.2	15014.4	15822.6	17301.5	14772	17290.2	16618.7	18291	1.06953	0.0445218	1.10926	0.149601	up	-	--
MW0015861	C23H37NO	Arachidonylcyclopropylamide	花生四烯基环丙酰胺	Benzene and substituted derivatives	苯及其衍生物	Benzene and substituted derivatives	苯及其衍生物	2	0.6214	229021-64-1	1307.41	1555.66	3353.41	3305.28	2332.97	8456.56	4325.23	4784.18	11981.1	5613.27	1.28058	0.0284022	2.96593	1.56849	up	-	--
MW0105913	C14H18N2O5	Aspartame	阿斯巴甜	Amino acid and Its metabolites	氨基酸及其代谢物	Amino acid derivatives	氨基酸衍生物	3	0.713	22839-47-0	1280.52	1308.66	1141.44	1400.47	951.937	822.123	1090.89	544.085	868.991	926.178	1.11228	0.0151708	0.699037	-0.516559	down	C11045	--
MW0155475	C11H15Cl2O2PS3	Phenkapton	彭卡普顿	Benzene and substituted derivatives	苯及其衍生物	Benzene and substituted derivatives	苯及其衍生物	3	0.5508	2275-14-1	14317.5	16050.7	18074.7	17059.8	16735.6	3378.3	2629.87	1699.36	1883.17	1578.05	1.54124	7.57239e-07	0.13581	-2.88034	down	C19010	--
MEDP0584	C6H5N5O	Pterin	2-氨基-4-羟基蝶啶	Heterocyclic compounds	杂环化合物	Pteridines and derivatives	蝶啶及其衍生物	1	0.9064	2236-60-4 | 938-42-1	420270	419262	515256	270022	286200	203050	231383	262626	208111	327544	1.11532	0.0393497	0.64506	-0.632496	down	C00715	--
MW0123438	C9H13ClN6	Cyanazine	氰胺	Alcohol and amines	醇、胺类	Alcohols	醇类	2	0.6842	21725-46-2	16394.3	19097.9	19529.5	21352.5	19502.1	8536.64	12515.9	11428.8	12402.8	14113.3	1.38111	0.000332156	0.61535	-0.700521	down	C14299	--
MW0124336	C8H15N5O	Hydroxyatrazine	羟嗪	Heterocyclic compounds	杂环化合物	Heterocyclic compounds	杂环化合物	2	0.8063	2163-68-0	553492	590927	632111	586987	624560	463536	488469	545631	450321	545188	1.26729	0.00471295	0.834364	-0.261251	down	C06552	ko00791,ko01100,ko01120
MW0103357	C11H15N5O4	2'-O-Methyladenosine	2'-O-甲基腺苷	Nucleotide and Its metabolites	核苷酸及其代谢物	Nucleotide and Its metabolites	核苷酸及其代谢物	1	0.7181	2140-79-6	10296.2	10251.9	12647.2	11293.1	11656.9	20462.1	17055.3	18751.7	17916.8	21755	1.50085	0.000163192	1.7088	0.77298	up	-	--
MW0109627	C15H31N5O5	L-Seryl-L-lysyl-L-lysine	L-丝氨酰-L-赖氨酰-L-赖氨酸	Amino acid and Its metabolites	氨基酸及其代谢物	Small Peptide	小肽	2	0.5425	213187-86-1	11357.6	11280.3	10297.1	11768.1	11535.7	3770.55	4185.5	3553.26	4399.1	5866.23	1.52874	2.778e-06	0.387182	-1.36892	down	-	--
MW0107884	C16H27BrN2O	Lidocaine N-ethyl bromide	利多卡因 N-乙基溴	Benzene and substituted derivatives	苯及其衍生物	Benzene and substituted derivatives	苯及其衍生物	2	0.6939	21306-56-9 | 24003-58-5	13973.9	19562	12070.1	8458.51	13136.7	10643.6	4447.83	1971.64	8090.61	2161.8	1.16142	0.0122059	0.406473	-1.29877	down	-	--
MW0006902	C13H13OP	Methyldiphenylphosphine oxide	二苯基甲基氧化膦	Benzene and substituted derivatives	苯及其衍生物	Benzene and substituted derivatives	苯及其衍生物	2	0.644	2129-89-7	126128	131473	134045	126774	131138	59419.2	53884.4	53833.4	54001.7	48926.4	1.56671	7.37554e-10	0.415768	-1.26615	down	-	--
MW0123116	C22H40N6O4S	Biotin-XX-Hydrazide	生物素XX酰肼	Heterocyclic compounds	杂环化合物	Heterocyclic compounds	杂环化合物	2	0.716	211237-33-1	2235.54	4398.65	8724.9	13358.4	4390.85	77766.5	74086.2	90696.3	9232.52	73222.9	1.32721	0.0143803	9.81638	3.29519	up	-	--
MW0106881	C8H14N2O5	Glu-Ala	谷氨酸-丙氨酸	Amino acid and Its metabolites	氨基酸及其代谢物	Small Peptide	小肽	1	0.912	21064-18-6	25640.6	15500.5	23882.5	19619.2	17581.8	40114.5	39508.3	36879	38809.8	29802.4	1.41218	0.000260924	1.81085	0.856671	up	-	--
MW0120733	C16H19N3	Anabasamine	安那巴胺	Heterocyclic compounds	杂环化合物	Heterocyclic compounds	杂环化合物	2	0.7063	20410-87-1 | 400738-05-8	175691	212029	213084	221915	231074	794304	638430	763474	592656	437455	1.51557	0.00220938	3.06162	1.6143	up	-	--
MW0139834	C30H26O13	Tiliroside	Tiliroside	Flavonoids	黄酮	Flavonoid	黄酮	2	0.9221	20316-62-5 | 22153-44-2	69213.5	72146.4	73557.5	69567.5	71962.3	153804	129162	146313	125930	83312.8	1.39007	0.00986921	1.79135	0.841047	up	C17140	--
MEDP1072	C11H15N5O5	N7-Methylguanosine	7-甲基鸟苷	Nucleotide and Its metabolites	核苷酸及其代谢物	Nucleotide and Its metabolites	核苷酸及其代谢物	1	0.796	20244-86-4	50448.9	50571.4	59855.9	51087.4	57051.1	31459.2	29141.4	33567.1	28898.3	40406.1	1.4655	8.24819e-05	0.607669	-0.718641	down	-	--
MW0053733	C23H46NO7P	Glycerophospho-N-Oleoyl Ethanolamine	甘油磷酸-N-油酰基乙醇胺	GP	甘油磷脂类	PE	磷脂酰乙醇胺	2	0.9001	201738-24-1	159.575	2903.28	586.928	2674.8	1374.96	7127.92	3893.06	3577.86	4769.57	3637.1	1.08208	0.00798918	2.98791	1.57913	up	-	--
MW0109211	C18H20N2O3	Phenylalanylphenylalanine	L-苯丙氨酸-L-苯丙氨酸	Amino acid and Its metabolites	氨基酸及其代谢物	Small Peptide	小肽	1	0.8346	201023-39-4	4953.27	5235.2	4652.07	5813.12	5593.94	776.291	1382.54	1209.43	802.787	2391.75	1.45764	9.46442e-06	0.250034	-1.9998	down	-	--
MW0109778	C8H14ClNS2	Sulfallate	硫酸盐	Aldehyde,Ketones,Esters	醛、酮、酯类	Esters	酯类	2	0.6139	1995/6/7	47956.6	54115.9	43817.9	49245	52928	40242.7	32353.1	42487	35661	46539.4	1.18494	0.0127063	0.795294	-0.33044	down	C19096	--
MEDP1740	C3H5NO	Acrylamide	丙烯酰胺	Alcohol and amines	醇、胺类	Amines	胺类	1	0.8049	1979/6/1	693231	751671	649374	746655	712740	482397	442946	489990	411385	555729	1.46309	8.63191e-05	0.670419	-0.576866	down	C01659	ko00643,ko01120
MW0000320	C17H23NO	Levorphanol	左啡诺	Alkaloids	生物碱	Isoquinoline alkaloids	异喹啉类生物碱	2	0.672	1977/7/6	28.5083	565.191	619.098	494.672	901.554	10466.2	6634.73	7261.7	6691.53	4056.64	1.34819	0.00287901	13.4575	3.75033	up	C08014	--
MW0126350	C9H13NO2	Pyrithyldione	吡啶二酮	Aldehyde,Ketones,Esters	醛、酮、酯类	Ketones	酮类	2	0.705	1977/4/3	13123.7	14213.2	14487	14693.7	14355.3	7193.61	10604.5	8492.61	10596	10435	1.38011	0.00124998	0.667698	-0.582733	down	-	--
MW0110894	C2H3N	Acetonitrile	乙腈	Others	其他	Hydrocarbon derivatives	烃衍生物	3	0.8179	1975/5/8	21280.2	21312.6	20233	22136.1	23091	19763.7	13203.7	16625.1	19279.6	13199.5	1.19116	0.0183236	0.75955	-0.396783	down	-	--
MEDP0366	C3H7NO	N,N-Dimethylformamide	N,N-二甲基甲酰胺	Alcohol and amines	醇、胺类	Amines	胺类	2	0.6711	1968/12/2	308965	807997	400243	740714	712202	259881	143371	259318	203878	97631.4	1.30114	0.0132954	0.324592	-1.6233	down	C03134	--
MW0155471	C8H10O	2-Phenylethanol	2-苯乙醇	Benzene and substituted derivatives	苯及其衍生物	Benzene and substituted derivatives	苯及其衍生物	1	0.5923	1960/12/8	11056	8575.47	11965.9	9778.09	10328.7	3134.15	3194.31	4332.05	2567.83	5495.37	1.46226	2.97478e-05	0.362132	-1.46541	down	C05853	ko00360
MW0009315	C21H34NO3+	Oxyphenonium	氧苯鎓	Benzene and substituted derivatives	苯及其衍生物	Benzene and substituted derivatives	苯及其衍生物	2	0.6923	1950/10/2	16.0072	17.1106	16.5358	28.7914	80.4577	132.724	158.968	180.976	180.883	162.253	1.42567	4.62086e-05	5.13399	2.36008	up	-	--
MW0012998	C26H54NO7P	LPC(18:0/0:0)	LPC(18:0/0:0)	GP	甘油磷脂类	LPC	溶血磷脂酰胆碱	3	0.8052	19420-57-6	30.6358	39.0873	28.2379	55.878	69.8806	3850.43	2684.72	3278.33	2882.98	1768.73	1.56077	0.00116269	64.6577	6.01475	up	C04230	ko00564
MW0053814	C24H30O11	Harpagoside	哈帕戈苷	Benzene and substituted derivatives	苯及其衍生物	Phenolics	苯酚类	2	0.6649	19210-12-9	416631	434285	442780	418762	433177	209972	173161	183626	179236	109424	1.49021	3.9112e-05	0.398678	-1.3267	down	C09783	--
MW0151187	C33H38N6	Hodgkinsine	霍奇金辛	Heterocyclic compounds	杂环化合物	Heterocyclic compounds	杂环化合物	3	0.6899	18210-71-4	89.2995	34.1924	95.9096	96.2745	16.6865	6013.71	4231.83	5425.02	4701.58	3244.72	1.53697	0.000619717	71.0575	6.15092	up	C09211	--
MW0059174	C27H43NO3	Peiminine	培胺	Alkaloids	生物碱	Alkaloids	生物碱	2	0.715	18059-10-4	24323.8	16772.7	19642.2	17531.7	21690.5	15066.9	15510.2	15228.7	15845.5	15181	1.25194	0.0282125	0.768623	-0.379652	down	-	--
MW0123554	C4H6O4	Erythrono-1,4-lactone	D-赤藓酸-内酯	Organic acid and Its derivatives	有机酸及其衍生物	Organic acid and Its derivatives	有机酸及其衍生物	2	0.7486	17675-99-9	30895.7	39181.4	42716.4	37574.4	37234.9	13380	17521.8	18046	18194.2	25509.2	1.43701	0.000121423	0.493869	-1.0178	down	-	--
MW0122176	C26H40O2	(6aR,10aR)-1-methoxy-6,6,9-trimethyl-3-(2-methyloctan-2-yl)-6a,7,10,10a-tetrahydrobenzo[c]chromene	-	Benzene and substituted derivatives	苯及其衍生物	Benzene and substituted derivatives	苯及其衍生物	2	0.7834	174627-50-0	7980.41	7677.33	9738.82	8554.17	7522.93	27567.1	24484.2	27908.2	21582.8	16862.7	1.52335	0.00136669	2.85494	1.51346	up	-	--
MEDN1024	C6H11NO2	D-piperidine acid	D-哌啶酸	Heterocyclic compounds	杂环化合物	Heterocyclic compounds	杂环化合物	1	0.8902	1723-00-8	359798	461455	451045	391926	385116	368555	277131	345503	291190	279811	1.24368	0.00720975	0.76229	-0.391589	down	-	--
MW0122899	C23H21F7N4O3	Aprepitant	阿瑞匹坦	Heterocyclic compounds	杂环化合物	Heterocyclic compounds	杂环化合物	2	0.8453	170729-80-3 | 321125-94-4	331912	345977	352744	333610	345094	159176	139229	145585	124768	88403.7	1.50412	1.89605e-05	0.384454	-1.37912	down	C21555	--
MW0109987	C7H16N4O2	Tilarginine	N-单甲基-L-精氨酸	Amino acid and Its metabolites	氨基酸及其代谢物	Amino acid derivatives	氨基酸衍生物	2	0.6653	17035-90-4	42844.6	41568	37106.2	43947.2	40431.5	36806.1	31770.6	30180.7	37765.6	36974.6	1.20426	0.0114737	0.842641	-0.24701	down	C03884	--
MW0012135	C30H46O4	11-Keto-beta-boswellic acid	11-酮基乳香酸	Organic acid and Its derivatives	有机酸及其衍生物	Organic acid and Its derivatives	有机酸及其衍生物	2	0.7552	17019-92-0	53826.8	53448.1	52239.3	53470.4	52876.9	49191.7	41247.4	40251	49853.7	48819.7	1.2144	0.0249144	0.862718	-0.213039	down	-	--
MW0102932	C12H20O	Tricycloekasantalol	三环卡檀洛尔	Terpenoids	萜类	Terpenoids	萜类	3	0.5431	16933-12-3	5372.48	3866.06	4833.14	5475.53	3582.67	5347.47	5571.42	6373.43	5902.75	5451.55	1.05129	0.0438033	1.23851	0.308607	up	-	--
MEDP0082	C3H7NO5S2	S-Sulfocysteine	S-磺基-L-半胱氨酸	Amino acid and Its metabolites	氨基酸及其代谢物	Amino acid derivatives	氨基酸衍生物	1	0.6608	1637-71-4	52511.8	49813.1	48308.2	56150.6	49735.1	67967.6	77670.1	60576.4	73567.5	61107.9	1.37789	0.00485357	1.32891	0.41024	up	C05824	ko00270,ko01100,ko01230
MW0126847	C10H13N5O	Trans-Zeatin	反式玉米素	Heterocyclic compounds	杂环化合物	Heterocyclic compounds	杂环化合物	3	0.7664	1637-39-4	2077.58	2334.66	2441.25	1922.33	2534.76	1508.25	1284.94	2063.17	1034.67	1810.71	1.15364	0.0130753	0.680933	-0.554415	down	C00371	ko01100,ko01110
MW0107599	C7H13NO3	N-Isovaleroylglycine	N-异戊酰氨基乙酸	Amino acid and Its metabolites	氨基酸及其代谢物	Amino acid derivatives	氨基酸衍生物	1	0.7797	16284-60-9	13405.3	16038.5	13594.7	16845.5	14453.4	11083.9	8207.22	11432.3	8709.03	9800.28	1.38558	0.00065051	0.662288	-0.594469	down	-	--
MW0144895	C10H12N4O5	Allopurinol riboside	别嘌醇核苷	Nucleotide and Its metabolites	核苷酸及其代谢物	Nucleotide and Its metabolites	核苷酸及其代谢物	2	0.7066	16220-07-8	26323.2	26305.7	32756.2	32551.9	28319	16896.4	22526.7	26755.6	22849.4	25345	1.07198	0.0211945	0.782006	-0.354748	down	-	--
MW0151267	C41H58O2	Hydroxyspirilloxanthin	羟基螺黄质	Alcohol and amines	醇、胺类	Alcohols	醇类	3	0.5487	16176-79-7	179.19	281.095	242.531	246.194	280.287	9595.31	8876.23	12302.7	8050.74	10052.7	1.57096	0.000183886	39.7607	5.31327	up	-	--
MW0110593	C4H12N2	1,2-Diethylhydrazine	1,2-二乙肼	Alcohol and amines	醇、胺类	Polyamines	多胺	2	0.5657	1615-80-1	27104.2	24767.3	26662.9	27394.1	25838.4	21254.9	21771.9	23047.4	21892.3	23230	1.44494	0.000180157	0.843887	-0.244877	down	C19227	--
MW0139901	C29H36O4	7-Hydroxycoumarinyl Arachidonate	伞形花生四烯酸	Aldehyde,Ketones,Esters	醛、酮、酯类	Esters	酯类	2	0.7047	161180-11-6	471401	693854	538768	707807	561465	927485	1.19694e+06	1.22301e+06	771201	1.11073e+06	1.3739	0.00342	1.75878	0.814572	up	-	--
MW0155495	C35H36N4O5	Pheophorbide a	脱镁叶绿素a	Organic acid and Its derivatives	有机酸及其衍生物	Organic acid and Its derivatives	有机酸及其衍生物	2	0.865	15664-29-6	34661.1	33608.8	36831	34833.3	35666.8	154005	99775.8	125639	125778	85799.4	1.52982	0.00211905	3.36557	1.75085	up	C18021	ko00860,ko01110
MEDP2103	C8H8O2	4-Hydroxy-3-methylbenzaldehyde	4-羟基-3-甲基苯甲醛	Benzene and substituted derivatives	苯及其衍生物	Benzene and substituted derivatives	苯及其衍生物	1	0.5579	15174-69-3	47654.7	47832.3	26058.9	47229.7	43747.1	35567.8	27416.7	18632	34234.2	30061.8	1.01242	0.0349822	0.686573	-0.542514	down	C21166	ko00623,ko01120
MW0006015	C20H27N	Alverine	阿尔维林	Benzene and substituted derivatives	苯及其衍生物	Benzene and substituted derivatives	苯及其衍生物	2	0.7117	150-59-4	24050.5	23413.8	28368.5	17992.9	20040.7	17398.6	11045.9	14498	9311.93	11997.2	1.32319	0.00272419	0.564273	-0.825536	down	-	--
MW0147774	C36H38N4O8	Coproporphyrin III	粪卟啉Ⅲ	Organic acid and Its derivatives	有机酸及其衍生物	Organic acid and Its derivatives	有机酸及其衍生物	2	0.8872	14643-66-4	28.5534	93.1568	102.169	89.6252	45.0422	2582.1	2970.17	2581.4	2835.15	2467.82	1.54879	6.35968e-06	37.4753	5.22787	up	C05770	ko00860,ko01100,ko01110,ko01240
MW0152577	C10H19N3O4	Leu-Asn	亮氨酸	Amino acid and Its metabolites	氨基酸及其代谢物	Small Peptide	小肽	1	0.6573	14608-81-2	35188.3	41661.3	40951	41847.6	41329.4	29732.8	25098.8	30190.2	25004	31610.3	1.42324	0.000223377	0.704736	-0.504845	down	-	--
MW0062128	C28H46O6	Polyporusterone A	多聚体酮A	Terpenoids	萜类	Terpenoids	萜类	2	0.7261	141360-88-5	21106.7	24254.3	24770.7	24740.1	26247.9	13194.2	16073.5	15914	16185.5	19447.2	1.41306	0.000292869	0.667227	-0.583751	down	-	--
MW0117136	C12H21N5O4S	O-(Biotinylcarbazoylmethyl)hydroxylamine	O-(生物素咔唑甲基)羟胺	Organic acid and Its derivatives	有机酸及其衍生物	Organic acid and Its derivatives	有机酸及其衍生物	2	0.8823	139585-03-8	18768.5	21109.5	31053.5	22908.5	24370.5	2217.54	2551.34	2586.82	21403.6	2520.41	1.30975	0.00645288	0.26461	-1.91806	down	-	--
MW0152160	C9H11NO2	(R)-3-Amino-3-phenylpropanoic acid	(R)-3-氨基-3-苯基丙酸	Aldehyde,Ketones,Esters	醛、酮、酯类	Esters	酯类	3	0.5822	13921-90-9	8755.48	10116.9	9923.23	10765.6	11421.9	6394.46	3735.88	7722.73	3952.57	5903.56	1.31823	0.00141867	0.543497	-0.879655	down	C20487	--
MW0157161	C41H58O2	Spheroidenone	球体酮	FA	脂肪酰类	Others	其他	3	0.6041	13836-70-9	28139.6	25192.7	30178	29152.5	25749.8	22934.5	23548.9	23081.1	23683.4	24533.7	1.3095	0.0106085	0.850947	-0.232858	down	C15903	ko00906,ko01100,ko01110
MEDN0343	C7H10O5	Shikimic acid	莽草酸	Organic acid and Its derivatives	有机酸及其衍生物	Organic acid and Its derivatives	有机酸及其衍生物	2	0.657	138-59-0	30488.2	39790.1	41636.5	20388.5	25795.7	144387	59485.6	75539.6	81188	52927.4	1.29771	0.0326563	2.61563	1.38716	up	C00493	ko00400,ko00996,ko00999,ko01100,ko01110,ko01230,ko01240
MW0108961	C9H20N4O2	N-omega-Propyl-L-arginine	N-ω-丙基-L-精氨酸	Amino acid and Its metabolites	氨基酸及其代谢物	Amino acid derivatives	氨基酸衍生物	2	0.6197	137361-05-8	44334.7	42231.6	43727.5	45050.5	41963	41837.3	40361.3	39226.3	42305.8	39283.6	1.19496	0.0113314	0.934226	-0.0981564	down	-	--
MW0120777	C6H9NOS	4-Methyl-5-thiazoleethanol	4-甲基-5-噻唑乙醇	Alcohol and amines	醇、胺类	Alcohols	醇类	1	0.7119	137-00-8	28427.7	29468	28945.7	29369.6	29688.9	16275.4	12372.6	16858.3	15288.5	17225.2	1.52673	4.84107e-05	0.53475	-0.903063	down	C04294	ko00730,ko01100,ko01240
MW0006943	C18H19NOS	Duloxetine	度洛西汀	Benzene and substituted derivatives	苯及其衍生物	Benzene and substituted derivatives	苯及其衍生物	2	0.7177	136434-34-9	9691.8	11494.7	8891.49	10704.3	11110.6	11972.1	13241.9	12323.1	12518.6	11707.6	1.21968	0.0104585	1.19021	0.251215	up	-	--
MW0155665	C11H12N2O6	(2S)-4-[(E)-2-(carboxymethylamino)vinyl]-2,3-dihydropyridine-2,6-dicarboxylic acid	(2S)-4-[(E)-2-(羧甲基氨基)乙烯基]-2,3-二氢吡啶-2,6-二羧酸	Organic acid and Its derivatives	有机酸及其衍生物	Organic acid and Its derivatives	有机酸及其衍生物	3	0.5537	135545-99-2	109.576	226.506	91.1594	185.608	164.955	258.476	388.393	429.764	436.014	323.652	1.34282	0.00127904	2.36088	1.23932	up	C08566	--
MW0103605	C8H11N3O3S	Lamivudine	拉米夫定	Nucleotide and Its metabolites	核苷酸及其代谢物	Nucleotide and Its metabolites	核苷酸及其代谢物	1	0.672	134678-17-4	40123.8	39226.5	38929.9	44854.5	42054.4	57364.7	46849.7	50192	50980	45452.2	1.30132	0.00779717	1.22248	0.289806	up	C07065	--
MW0114926	C13H19NO	Diethylpropion	二乙基丙酮	Benzene and substituted derivatives	苯及其衍生物	Benzene and substituted derivatives	苯及其衍生物	2	0.7131	134-80-5	155543	154921	154336	153290	155544	137625	146788	139554	150635	152804	1.16079	0.0356809	0.940247	-0.0888887	down	C06954	--
MW0169118	C17H13ClFN3O	Epoxiconazole	氟环唑	Heterocyclic compounds	杂环化合物	Heterocyclic compounds	杂环化合物	2	0.693	133855-98-8	44132.2	47281.8	46729	52176.6	47676.7	50756.7	51977.5	52748.7	48622.4	53026.9	1.06762	0.0424583	1.0804	0.111571	up	C11229	--
MW0138375	C28H34O15	(S)-7-(((2-O-6-Deoxy-alpha-L-mannopyranosyl)-beta-D-glucopyranosyl)oxy)-2,3-dihydro-5-hydroxy-2-(3-hydroxy-4-methoxyphenyl)-4H-1-benzopyran-4-one	橙皮素-7-O-新橙皮糖苷 (新橙皮苷)	Flavonoids	黄酮	Dihydroflavone	二氢黄酮	2	0.6525	13241-33-3	30278.7	35901.8	29865.5	29802.9	34340.9	10752.7	11720.3	15117.4	13305.5	13066	1.54081	7.78621e-06	0.399288	-1.3245	down	C09806	--
MW0122224	C12H14O3	6-methoxy-2,2-dimethyl-3,4-dihydro-2H-1-benzopyran-4-one	6-甲氧基-2,2-二甲基-3,4-二氢-2H-1-苯并吡喃-4-酮	Aldehyde,Ketones,Esters	醛、酮、酯类	Ketones	酮类	2	0.8924	13229-59-9	28278.4	30476.2	27740.8	27688	29086.1	17380.9	18995.1	18389.6	19650.1	21515.4	1.52401	7.62073e-06	0.669585	-0.578661	down	-	--
MW0006114	C22H17N3O5	Azoxystrobin	嘧菌酯	Benzene and substituted derivatives	苯及其衍生物	Benzene and substituted derivatives	苯及其衍生物	2	0.8118	131860-33-8 | 215934-32-0	17932.6	28480.8	28589.5	18496.6	25109	1651.88	1207.95	3101.09	1411.77	4880.47	1.49805	0.000444723	0.103308	-3.27498	down	C18558	--
MW0108101	C12H26N4O3	Lys-Lys	赖氨酰赖氨酸	Amino acid and Its metabolites	氨基酸及其代谢物	Small Peptide	小肽	1	0.6766	13184-13-9	748521	817391	789832	786654	803581	562551	568629	556545	581301	639738	1.52759	7.17967e-06	0.737146	-0.439978	down	-	--
MW0169863	C27H43NO2	Solasodine	索拉索定	Alkaloids	生物碱	Alkaloids	生物碱	2	0.7027	126-17-0	3246.26	4730.15	4025.06	3728.9	4407.6	14235.4	12558.9	8948.86	13412	8125.61	1.47791	0.00310519	2.84442	1.50813	up	C10822	--
MW0114007	C19H18N4O8	Bispyribac	双嘧啶	Heterocyclic compounds	杂环化合物	Heterocyclic compounds	杂环化合物	2	0.6588	125401-75-4	10622.6	14236.4	15220.5	13782.6	13290	957.079	1085.58	1410.02	887.959	3166.37	1.51281	7.39904e-06	0.111791	-3.16112	down	-	--
MW0009684	C14H22N2O2	Rivastigmine	卡巴拉汀	Benzene and substituted derivatives	苯及其衍生物	Benzene and substituted derivatives	苯及其衍生物	2	0.6451	123441-03-2	35120.4	36738	31482	37342	36455.1	31160.5	28954	28501.4	33609	31441.2	1.21785	0.0102715	0.867496	-0.205071	down	C11766	--
MEDP0792	C4H9N	Pyrrolidine	四氢吡咯	Heterocyclic compounds	杂环化合物	Heterocyclic compounds	杂环化合物	1	0.9236	123-75-1	76224.3	90164.5	91642.2	73624.9	82069.9	61830.5	73442.8	69394.8	60918.8	70481.2	1.23395	0.00917638	0.812297	-0.299921	down	-	--
MEDP0212	C12H14N2O2	N-Acetylserotonin	N-乙酰基五羟色胺	Tryptamines,Cholines,Pigments	色胺、胆碱、色素	Tryptamines	色胺	1	0.8962	1210-83-9	55310	74616.6	59397	58702.3	65807.8	38501.7	27509.8	44913	25005.3	43180	1.33189	0.00104531	0.570716	-0.809156	down	C00978	ko00380,ko01100,ko01110
MW0113923	C9H15N5O7S2	Amidosulfuron	酰胺磺隆	Heterocyclic compounds	杂环化合物	Heterocyclic compounds	杂环化合物	2	0.6275	120923-37-7	18083.4	21712.5	17024.3	19364	21983.1	14840.6	11304.1	16383.5	12647.5	18125.7	1.16514	0.014228	0.746698	-0.421404	down	-	--
MW0107537	C8H7N	Indole	吲哚	Heterocyclic compounds	杂环化合物	Indole and Its derivatives	吲哚及其衍生物	1	0.5622	120-72-9	98162.1	100395	96148.2	94020.7	95035.3	62892.5	83030.2	68904.5	68528.7	76606.9	1.42066	0.00128321	0.744092	-0.426446	down	C00463	ko00380,ko00400,ko01100,ko01110
MW0168526	C7H10O2	2-Methylcyclohexane-1,3-dione	2-甲基-1,3-环己二酮	Aldehyde,Ketones,Esters	醛、酮、酯类	Ketones	酮类	2	0.6816	1193-55-1	18475.8	26082.8	26466.1	23407.4	21874.5	5217.72	12455.1	12012.7	9973.26	17476.5	1.24373	0.00171115	0.491247	-1.02548	down	-	--
MW0124498	C9H7N	Isoquinoline	异喹啉	Heterocyclic compounds	杂环化合物	Heterocyclic compounds	杂环化合物	2	0.6873	119-65-3	12306.7	14465.1	12807.8	14041.4	13295.4	8980.26	11378.4	11809.3	10042.4	13454.5	1.04633	0.0400976	0.831857	-0.265592	down	C06323	--
MW0108641	C8H15NO3	N-Acetylleucine	N-乙酰基亮氨酸	Amino acid and Its metabolites	氨基酸及其代谢物	Amino acid derivatives	氨基酸衍生物	1	0.8474	1188-21-2	36455.9	43872.2	33653	43453.5	39179.1	15888.5	11471.4	16015.9	11411	17018.3	1.51778	1.93241e-05	0.365209	-1.45321	down	C02710	--
MEDN1753	C7H14O2	2,2-Dimethylpentanoic acid	2,2-二甲基戊酸	Organic acid and Its derivatives	有机酸及其衍生物	Organic acid and Its derivatives	有机酸及其衍生物	2	0.7927	1185-39-3	67192.6	77587.1	80209.7	61711.9	60498.6	69887.4	52611	53686.1	55014	37632.5	1.00817	0.0444912	0.774283	-0.369066	down	-	--
MEDP1554	C9H10O3	Ethyl salicylate	水杨酸乙酯	Benzene and substituted derivatives	苯及其衍生物	Benzene and substituted derivatives	苯及其衍生物	1	0.5789	118-61-6	12706	9159.14	10599.5	10564.3	11270.9	5287.79	8085.28	7118.57	7312.76	8419	1.30265	0.0018594	0.6671	-0.584026	down	-	--
MW0052530	C26H54NO7P	Enantio-PAF C-16	-	GP	甘油磷脂类	PC	磷脂酰胆碱	2	0.7084	117985-57-6	269989	281429	286934	271369	280711	140702	68976.7	72249	81613.8	54689.3	1.48789	0.000126689	0.300792	-1.73316	down	-	--
MW0012958	C33H64NO10P	PAz-PC	聚苯胺	GP	甘油磷脂类	PC	磷脂酰胆碱	2	0.7113	117205-52-4	387172	403578	411472	389152	402548	108966	73612.4	83115	93418	65956	1.55764	8.45368e-09	0.213181	-2.22985	down	-	--
MW0006368	C24H38O4	Bis(2-ethylhexyl) phthalate	2-邻苯二甲酸-乙基己酯	Aldehyde,Ketones,Esters	醛、酮、酯类	Esters	酯类	1	0.8256	117-81-7 | 15495-94-0 | 8033-53-2 | 50885-87-5 | 82208-43-3	23259.1	6493.79	7232.35	9924.72	7415.53	12065.5	58209.7	28876.1	39018.1	43506.8	1.21868	0.0258295	3.34421	1.74167	up	C03690	--
MW0125196	C26H26ClN2NaO3S2	MK 571(sodium salt)	-	Benzene and substituted derivatives	苯及其衍生物	Benzene and substituted derivatives	苯及其衍生物	2	0.5418	115103-85-0	4742.01	4907.34	4532.42	4732.35	5121.82	4695.27	4446.15	3990.13	4054.5	4692.58	1.02297	0.0490695	0.910246	-0.135671	down	-	--
MW0054358	C12H20O2	Linalyl acetate	乙酸芳樟酯	Aldehyde,Ketones,Esters	醛、酮、酯类	Esters	酯类	2	0.7874	115-95-7	16504.8	19035	18997.6	19024	19745.7	14816.8	14821.2	17019.6	15822.5	17233.6	1.22585	0.00732126	0.854315	-0.227159	down	C09863	--
MW0111194	C10H15N	N-Butylaniline	正丁基苯胺	Alcohol and amines	醇、胺类	Polyamines	多胺	2	0.7215	1126-78-9 | 120743-27-3	36558.4	38520.8	39765.8	43531.1	43039.3	52134	66361.9	59229.4	52695.4	44766.7	1.32513	0.0123279	1.36627	0.450241	up	-	--
MEDP1197	C3H9N3O2S	Hypotaurocyamine	下金胺	Alcohol and amines	醇、胺类	Polyamines	多胺	1	0.7574	1119-54-6	26676	22438.8	29664.7	25032.3	27402.7	14586.3	8147.51	14730.1	13981.1	19073.8	1.34149	0.000675989	0.537432	-0.895846	down	C02419	--
MW0114255	C6H14O3	Diethylene glycol monoethyl ether	二甘醇单乙醚	Alcohol and amines	醇、胺类	Alcohols	醇类	2	0.7131	111-90-0 | 149818-01-9	1925.35	6828.68	2804.63	4277.36	5119.79	11215.8	7046.94	5538.22	7703.94	10816.8	1.11666	0.0167919	2.01957	1.01405	up	-	--
MW0012808	C7H16O	1-Heptanol	1-庚醇	Alcohol and amines	醇、胺类	Alcohols	醇类	2	0.7799	111-70-6	44809.7	44229.9	44588.9	45380.3	43930.1	37052.6	39573.7	38627.3	41808.5	39896.1	1.43014	0.00166328	0.883462	-0.178759	down	-	--
MW0111232	C20H39NO2	n-Oleoylethanolamine	正油酰乙醇胺	Alcohol and amines	醇、胺类	Amines	胺类	1	0.8424	111-58-0	7271.41	9553.78	6309.54	8607.6	6705.67	19346.8	18135.2	17601.7	19330.4	14138.4	1.49729	5.75226e-05	2.30318	1.20362	up	-	--
MW0110995	C4H11NO2	Diethanolamine	二乙醇胺	Alcohol and amines	醇、胺类	Amines	胺类	1	0.658	111-42-2	335934	374784	336835	345188	352271	300466	267416	297458	261767	287230	1.43391	0.000253531	0.810502	-0.303112	down	C06772	ko00564
MW0015651	C32H44O2	all-trans-Carophyll yellow	全反式叶绿素黄	Aldehyde,Ketones,Esters	醛、酮、酯类	Esters	酯类	3	0.6251	1109-11-1	37977.8	44984.3	45377.8	44520.8	49286.5	25707.5	28779.1	28076.5	28531.4	32584	1.47809	0.000206249	0.646772	-0.62867	down	-	--
MW0111270	C4H12N2	Putrescine	腐胺	Alcohol and amines	醇、胺类	Polyamines	多胺	3	0.8307	110-60-1	63097.8	68391.5	66917.3	58457.8	59433.6	49590.1	55549.6	55209.3	32384	53543.2	1.02704	0.028532	0.778621	-0.361007	down	C00134	ko00330,ko00470,ko00480,ko01100,ko01110,ko02010
MW0153816	C6H12O	Methyl isobutyl ketone	4-甲基-2-戊酮	Aldehyde,Ketones,Esters	醛、酮、酯类	Ketones	酮类	2	0.6383	108-10-1	310162	293374	295432	299969	301313	250658	272563	261022	276629	272323	1.4157	0.000679895	0.888649	-0.170315	down	C19263	--
MW0006511	C15H18Cl3NO	Carpropamid	丙酰胺	Benzene and substituted derivatives	苯及其衍生物	Benzene and substituted derivatives	苯及其衍生物	2	0.6389	104030-54-8	28285.9	28287.8	27895.1	28159.6	27794.2	21777.7	19102	23000.1	18225.5	22529.1	1.43855	0.00157982	0.745139	-0.424419	down	-	--
MW0103376	C11H15N5O5	3'-O-Methylguanosine	3'-O-甲基鸟苷	Nucleotide and Its metabolites	核苷酸及其代谢物	Nucleotide and Its metabolites	核苷酸及其代谢物	3	0.9659	10300-27-3	1974.1	2439.79	2485.69	2381.53	3074.05	1499.99	339.595	1449.77	606.898	1586.28	1.16307	0.00314006	0.443745	-1.1722	down	-	--
MW0009121	C8H11N	N-Methylbenzylamine	N-甲基苄胺	Benzene and substituted derivatives	苯及其衍生物	Benzene and substituted derivatives	苯及其衍生物	2	0.6025	103-67-3	138859	155241	154044	153352	181084	143084	128598	119537	136544	135270	1.18237	0.0213606	0.847239	-0.239158	down	-	--
MEDP1464	C13H13N3	1,3-Diphenylguanidine	1,3-二苯基胍	Alcohol and amines	醇、胺类	Polyamines	多胺	1	0.787	102-06-7	1060.29	1616.98	1067.05	1419.64	1807.46	8576.42	8958.85	6775.64	8796.56	4452.88	1.5147	0.00174944	5.38776	2.42969	up	-	--
MW0006140	C7H6O	Benzaldehyde	苯甲醛	Benzene and substituted derivatives	苯及其衍生物	Benzene and substituted derivatives	苯及其衍生物	1	0.9277	100-52-7	40436	44423.5	43441.9	46957.7	45002.5	34508.5	29050.7	36679.2	25085.9	33339.1	1.33432	0.00188348	0.720341	-0.473249	down	C00261	ko00623,ko00627,ko01100,ko01120,ko01220
MW0006078	C7H8O	Benzyl alcohol	苯甲醇	Benzene and substituted derivatives	苯及其衍生物	Benzene and substituted derivatives	苯及其衍生物	2	0.8049	100-51-6	8581.16	9385.89	9782.84	10323	10047.9	8475.65	6626.48	8797.51	5724.76	7827.71	1.13571	0.0167379	0.778293	-0.361615	down	C03485	--
MW0009770	C8H8	Styrene	苯乙烯	Benzene and substituted derivatives	苯及其衍生物	Benzene and substituted derivatives	苯及其衍生物	2	0.5871	100-42-5	99236.3	102026	109863	106094	103948	43310.6	38018.7	37823.3	29901.1	32015.3	1.54537	3.71799e-08	0.347429	-1.52521	down	C19506	--
MW0140553	C10H9NO2	indole-3-glycol aldehyde	（吲哚-3-基）乙醇醛; 3-吲哚乙醇醛	Heterocyclic compounds	杂环化合物	Indole and Its derivatives	吲哚及其衍生物	3	0.6592	-	5045.15	8936.74	9153.44	7375.84	6885.69	12612.2	17476.5	15282	12292.3	13906	1.39786	0.000585887	1.91377	0.936416	up	C03230	ko00380,ko01100
MW0162477	C10H11NO2	indole-3-glycol	吲哚-3-乙二醇	Alcohol and amines	醇、胺类	Alcohols	醇类	3	0.8584	-	144.053	102.341	146.634	189.105	215.149	1489.53	1936.47	1889.71	1203.88	1061.33	1.54851	0.00142093	9.50846	3.24921	up	-	--
MW0122802	C11H14N2	alpha-Methyltryptamine	α-甲基色胺	Tryptamines,Cholines,Pigments	色胺、胆碱、色素	Tryptamines	色胺	2	0.6956	-	108473	116543	135575	101396	116120	102017	92023.5	79456	104899	95890	1.14797	0.0222958	0.82041	-0.285582	down	C20127	--
MW0012846	C26H50NO7P	[2-hydroxy-3-[(9Z,12Z)-octadeca-9,12-dienoyl]oxypropyl] 2-(trimethylazaniumyl)ethyl phosphate	[2-hydroxy-3-[(9Z,12Z)-octadeca-9,12-dienoyl]oxypropyl] 2-(trimethylazaniumyl)ethyl phosphate	GP	甘油磷脂类	PC	磷脂酰胆碱	2	0.9155	-	5263.1	93.1043	660.029	6929.42	6513.26	47697.1	36922.8	42425.9	41459.4	24009.3	1.25292	0.000441095	9.89339	3.30646	up	-	--
MW0016287	C39H56O4	[(1S,3R,6S,8R,11S,12S,15R,16R)-7,7,12,16-tetramethyl-15-[(2R)-6-methylhept-5-en-2-yl]-6-pentacyclo[9.7.0.01,3.03,8.012,16]octadecanyl] (E)-3-(3,4-dihydroxyphenyl)prop-2-enoate	[(1S,3R,6S,8R,11S,12S,15R,16R)-7,7,12,16-tetramethyl-15-[(2R)-6-methylhept-5-en-2-yl]-6 -五环[9.7.0.01,3.03,8.012,16]十八烷基](E)-3-(3,4-二羟基苯基)丙-2-烯酸酯	Others	其他	Others	其他	3	0.5707	-	2560.61	3176.53	2495.99	1837.34	4429.68	9519.12	9721.11	10294.6	12880.7	7177.42	1.46229	0.000533805	3.42016	1.77407	up	-	--
MW0159069	C27H51N5O6	Val-Leu-Leu-Val-Val	-	Amino acid and Its metabolites	氨基酸及其代谢物	Small Peptide	小肽	2	0.5947	-	1.02022e+06	1.06386e+06	1.08467e+06	1.02583e+06	1.06115e+06	401486	241550	330505	156099	107160	1.4327	6.98442e-05	0.235324	-2.08728	down	-	--
MW0159029	C25H34N6O7	Val-His-Phe-Glu	-	Amino acid and Its metabolites	氨基酸及其代谢物	Small Peptide	小肽	2	0.8407	-	112651	117424	119721	113227	117125	92959.9	72424.8	79175.4	90426.9	66506.7	1.42293	0.00150616	0.692053	-0.531045	down	-	--
MW0158972	C24H44N6O8S2	Val-Gln-Met-Met-Thr	-	Amino acid and Its metabolites	氨基酸及其代谢物	Small Peptide	小肽	2	0.7205	-	74058.3	77196.4	78706.3	74437	76999.4	172215	111594	122354	124509	77092.2	1.20488	0.0410632	1.59352	0.672218	up	-	--
MW0158906	C16H32N6O4	Val-Arg-Val	缬氨酸-精氨酸-缬氨酸	Amino acid and Its metabolites	氨基酸及其代谢物	Small Peptide	小肽	2	0.6821	-	299377	312062	318166	300908	311266	93361.3	93923.9	115833	89361.7	116241	1.55718	2.70088e-08	0.329957	-1.59965	down	-	--
MW0110290	C14H20N2O4S	Tyrosyl-Methionine	酪氨酰蛋氨酸	Amino acid and Its metabolites	氨基酸及其代谢物	Amino acid derivatives	氨基酸衍生物	3	0.6967	-	4492.38	5608.09	4249.3	5027.66	5078.12	10237.9	10281	6561.69	8849.28	10896.1	1.42153	0.00317394	1.91474	0.937148	up	-	--
MW0158578	C28H39N5O7	Tyr-Phe-Thr-Lys	酪氨酸-苯丙氨酸-赖氨酸	Amino acid and Its metabolites	氨基酸及其代谢物	Small Peptide	小肽	2	0.7237	-	423987	441953	450597	426155	440825	90766.9	70031.9	77500.2	79983	46395.8	1.54953	1.28707e-09	0.167014	-2.58196	down	-	--
MW0158415	C24H34N4O10	Tyr-Asp-Leu-Glu	酪氨酸-天冬氨酸-亮氨酸-谷氨酸	Amino acid and Its metabolites	氨基酸及其代谢物	Small Peptide	小肽	2	0.7776	-	1401.39	2877.78	619.524	4021.01	2440.68	13903	4527.39	11204.7	5392.77	10534.3	1.25658	0.0159057	4.01062	2.00383	up	-	--
MW0110177	C21H37NO5	Tumonoic acid F	-	Organic acid and Its derivatives	有机酸及其衍生物	Organic acid and Its derivatives	有机酸及其衍生物	2	0.605	-	11319.4	6816.84	10538.1	8192.64	7380.28	5575.19	7380.88	6202.5	6976.52	5456.12	1.09797	0.0431127	0.713971	-0.486063	down	-	--
MW0110068	C23H35N7O4	Trp-Leu-Arg	色氨酸-亮氨酸-精氨酸	Amino acid and Its metabolites	氨基酸及其代谢物	Small Peptide	小肽	2	0.7226	-	12221.1	17505.5	13709.4	15279.7	14949.5	39821.8	36206.1	34078.3	23666.8	28101.8	1.4679	0.00250416	2.19744	1.13582	up	-	--
MW0126791	C8H14O2S2	Thioctic acid	硫辛酸	Organic acid and Its derivatives	有机酸及其衍生物	Organic acid and Its derivatives	有机酸及其衍生物	2	0.7108	-	79031.2	87964.8	80645.8	89253.8	89771.6	19204.2	19566	16668.4	20859.5	33995.2	1.53246	4.08059e-07	0.2585	-1.95177	down	C00725	--
MW0006149	C15H15N3O2	Tacedinaline	他西地那林	Benzene and substituted derivatives	苯及其衍生物	Benzene and substituted derivatives	苯及其衍生物	2	0.6634	-	25594.1	29576.1	26656.7	25431.7	27745.7	63283.3	39172	60076.4	50003.9	38847	1.40552	0.00963738	1.86203	0.896879	up	-	--
MW0156916	C21H36N6O11	Ser-Ser-Val-Gln-Glu	-	Amino acid and Its metabolites	氨基酸及其代谢物	Small Peptide	小肽	2	0.7968	-	183660	191443	195187	184599	190954	104559	78130.6	87587.7	86054.6	63686.6	1.51666	2.97349e-05	0.444068	-1.17115	down	-	--
MW0156854	C19H35N5O8	Ser-Lys-Val-Glu	-	Amino acid and Its metabolites	氨基酸及其代谢物	Small Peptide	小肽	2	0.7249	-	5898.11	8909.9	6613.18	9606.87	7725.99	15567.5	10574	9225.63	10870	10185.8	1.13113	0.0314427	1.45592	0.541932	up	-	--
MW0156848	C12H24N4O6	Ser-Lys-Ser	L-丝氨酰-L-赖氨酰-L-丝氨酸	Amino acid and Its metabolites	氨基酸及其代谢物	Small Peptide	小肽	2	0.7089	-	5124.42	2045.27	2717.88	4236.7	2377.42	7619.05	13218.5	9782.27	14785.2	12312	1.43351	0.00133675	3.49764	1.80638	up	-	--
MW0156585	C15H23N6O5Se+	Se-Adenosylselenomethionine	硒-腺苷硒蛋氨酸	Amino acid and Its metabolites	氨基酸及其代谢物	Small Peptide	小肽	3	0.6857	-	26202.5	41609.6	36206.9	37896.7	32279.8	68585.4	64084.8	57470.6	64842.6	57157.6	1.45293	5.02664e-05	1.7919	0.841491	up	C05691	--
MW0109526	C21H28N2O5	Ramiprilat	雷米普利拉	Amino acid and Its metabolites	氨基酸及其代谢物	Amino acid derivatives	氨基酸衍生物	2	0.5857	-	2468.18	3649.21	1124.96	5929.46	6242.92	38938.3	10980.3	29254.7	19088.6	21723.1	1.36896	0.0119634	6.1801	2.62763	up	-	--
MW0155857	C25H44N6O8	Pro-Glu-Leu-Ala-Lys	-	Amino acid and Its metabolites	氨基酸及其代谢物	Small Peptide	小肽	2	0.7022	-	843101	878827	896016	847413	876584	262873	127806	275095	201859	99256.8	1.48046	1.58091e-05	0.222686	-2.16692	down	-	--
MW0155768	C29H45N5O6	Pro-Ala-Leu-Phe-Leu	-	Amino acid and Its metabolites	氨基酸及其代谢物	Small Peptide	小肽	2	0.7223	-	3176.53	5119.86	1469.73	8412.51	4629.36	23922.4	10299.3	22362.2	10281.5	18966	1.29815	0.00931049	3.76321	1.91197	up	-	--
MW0168269	C17H22O3	Podocarpa-8,11,13-trien-16-oic acid, 12-hydroxy-	罗汉松酸	Terpenoids	萜类	Ditepenoids	二萜	2	0.5426	-	17832.7	19726	20624.3	19859.2	19654.7	27913.4	26095.9	25037.6	28163.5	26521.7	1.5062	1.49554e-05	1.36885	0.45296	up	-	--
MW0155114	C23H36N6O7	Phe-Asn-Thr-Lys	-	Amino acid and Its metabolites	氨基酸及其代谢物	Small Peptide	小肽	2	0.7039	-	138644	144518	147345	139353	144150	128881	92928.1	107234	108847	72217.7	1.24299	0.0113377	0.714428	-0.48514	down	-	--
MW0155031	C22H45O9P	PG(16:0/0:0)[U]	-	Heterocyclic compounds	杂环化合物	Heterocyclic compounds	杂环化合物	2	0.6635	-	1311.13	2365.09	5254.93	8667.8	2574.13	46935.4	42700.5	53318.9	5433.8	43986.1	1.31768	0.0144025	9.53621	3.25342	up	-	--
MW0060366	C43H82NO8P	PE-NMe2(18:1(9Z)/18:1(9Z))	1,2-Dioleoyl-sn-glycero-3-phosphoethanolamine-N,N-dimethyl	GP	甘油磷脂类	PE	磷脂酰乙醇胺	3	0.5591	-	155.756	157.246	30.8932	175.344	34.6263	3708.5	2779.37	3025.36	2664.09	1694.9	1.4923	0.00113301	25.0462	4.64652	up	-	--
MW0060249	C41H80NO8P	PE-NMe2(16:0/18:1(11Z))	PE-NMe2(16:0/18:1(11Z))	GP	甘油磷脂类	PE	磷脂酰乙醇胺	3	0.5323	-	240472	250662	255565	241702	250022	98699.4	97238.7	110531	76972.4	116742	1.53397	3.04035e-06	0.403887	-1.30797	down	-	--
MW0060235	C44H86NO8P	PE-NMe2(15:0/22:1(13Z))	PE-NMe2(15:0/22:1(13Z))	GP	甘油磷脂类	PE	磷脂酰乙醇胺	3	0.5208	-	199125	207563	211623	200143	207033	103840	105082	113119	89116.4	128711	1.52059	2.98409e-05	0.52645	-0.92563	down	-	--
MW0060224	C40H74NO8P	PE-NMe2(15:0/18:3(9Z,12Z,15Z))	PE-NMe2(15:0/18:3(9Z,12Z,15Z))	GP	甘油磷脂类	PE	磷脂酰乙醇胺	3	0.5131	-	318374	331865	338356	320002	331018	123513	116540	161135	111823	127362	1.54277	1.89811e-06	0.390563	-1.35637	down	-	--
MW0059582	C40H80NO8P	PE-NMe(20:0/14:0)	PE-NMe(20:0/14:0)	GP	甘油磷脂类	PE	磷脂酰乙醇胺	3	0.5717	-	21130.5	2571.63	5550.01	3975.21	5246.23	18958.3	49345.9	33784.9	58971	49827.7	1.35058	0.00508873	5.48137	2.45454	up	-	--
MW0059491	C46H78NO8P	PE-NMe(18:2(9Z,12Z)/22:5(7Z,10Z,13Z,16Z,19Z))	PE-NMe(18:2(9Z,12Z)/22:5(7Z,10Z,13Z,16Z,19Z))	GP	甘油磷脂类	PE	磷脂酰乙醇胺	3	0.5692	-	503.397	1326.16	727.246	1182.37	970.447	4264.72	4882.36	4109.54	4051.4	2902.21	1.48288	0.000169807	4.29127	2.1014	up	-	--
MW0011907	C42H80NO8P	PE-NMe(18:1(9Z)/18:1(9Z))	1,2-Dioleoyl-sn-glycero-3-phosphoethanolamine-N-methyl	GP	甘油磷脂类	PE	磷脂酰乙醇胺	2	0.6329	-	492.027	555.553	608.558	408.98	602.105	8650.38	8040.27	10596.3	7904.85	8567.1	1.56863	6.51881e-05	16.4062	4.03617	up	-	--
MW0059432	C46H80NO8P	PE-NMe(18:1(11Z)/22:5(4Z,7Z,10Z,13Z,16Z))	PE-NMe(18:1(11Z)/22:5(4Z,7Z,10Z,13Z,16Z))	GP	甘油磷脂类	PE	磷脂酰乙醇胺	3	0.6204	-	195422	203703	207687	196422	203183	103623	100942	111142	87937.8	129093	1.51624	4.81573e-05	0.529341	-0.91773	down	-	--
MW0059430	C46H86NO8P	PE-NMe(18:1(11Z)/22:2(13Z,16Z))	PE-NMe(18:1(11Z)/22:2(13Z,16Z))	GP	甘油磷脂类	PE	磷脂酰乙醇胺	3	0.5855	-	183566	191117	194835	184262	190881	98798.8	98252	112685	83988.7	116768	1.51724	3.01525e-05	0.540397	-0.887907	down	-	--
MW0059385	C42H82NO8P	PE-NMe(18:0/18:1(11Z))	PE-NMe(18:0/18:1(11Z))	GP	甘油磷脂类	PE	磷脂酰乙醇胺	3	0.5825	-	16801.3	2011.06	5544.01	4159.68	4537.54	15143.9	40379.3	28101.2	48008.5	39617.6	1.34182	0.00549502	5.18101	2.37323	up	-	--
MW0059343	C44H84NO8P	PE-NMe(16:0/22:2(13Z,16Z))	PE-NMe(16:0/22:2(13Z,16Z))	GP	甘油磷脂类	PE	磷脂酰乙醇胺	3	0.5272	-	11636.6	1681.99	3759.74	3423.22	3198.56	9695.55	24266.2	17130.2	29859	24509.2	1.32955	0.00601943	4.44978	2.15374	up	-	--
MW0059327	C40H78NO8P	PE-NMe(16:0/18:1(11Z))	PE-NMe(16:0/18:1(11Z))	GP	甘油磷脂类	PE	磷脂酰乙醇胺	3	0.5918	-	1651.4	1351.67	56.0151	1593.7	1863.8	17330.7	17037	21200	14856.6	17715.9	1.33605	3.06215e-05	13.5255	3.75761	up	-	--
MW0011920	C38H76NO8P	PE-NMe(16:0/16:0)	1,2-Dipalmitoyl-sn-glycero-3-phosphoethanolamine-N-methyl	GP	甘油磷脂类	PE	磷脂酰乙醇胺	2	0.6008	-	17.3282	52.5772	16.2647	18.5959	56.2086	6549.11	6197.33	7865.43	5426.02	6485.16	1.5567	8.02583e-05	202.038	7.65849	up	-	--
MW0059320	C45H88NO8P	PE-NMe(15:0/24:1(15Z))	PE-NMe(15:0/24:1(15Z))	GP	甘油磷脂类	PE	磷脂酰乙醇胺	3	0.565	-	2958.24	334.914	114.888	647.83	139.047	2640.27	8124.76	5673.84	9961.24	7664.51	1.31897	0.00575501	8.12045	3.02156	up	-	--
MW0059313	C43H84NO8P	PE-NMe(15:0/22:1(13Z))	PE-NMe(15:0/22:1(13Z))	GP	甘油磷脂类	PE	磷脂酰乙醇胺	3	0.552	-	705037	734912	749286	708642	733036	131615	127168	162654	117087	155251	1.56497	3.5561e-11	0.191074	-2.38779	down	-	--
MW0059275	C40H78NO8P	PE-NMe(14:1(9Z)/20:0)	PE-NMe(14:1(9Z)/20:0)	GP	甘油磷脂类	PE	磷脂酰乙醇胺	3	0.6485	-	320365	333940	340472	322004	333088	119290	113213	150127	103659	127628	1.54683	5.60948e-07	0.3721	-1.42624	down	-	--
MEDP1165	C26H56NO6P	PC(O-16:0/O-2:0)	PC(O-16:0/O-2:0)	GP	甘油磷脂类	LPC	溶血磷脂酰胆碱	1	0.5673	-	9625.09	10015.5	10414.7	10285.9	11055.8	4544.9	4945.9	4654.88	3839.83	6691.07	1.48468	6.39054e-05	0.480116	-1.05854	down	-	--
MW0057068	C48H90NO8P	PC(18:2(9Z,12Z)/22:1(13Z))	PC(18:2(9Z,12Z)/22:1(13Z))	GP	甘油磷脂类	PC	磷脂酰胆碱	3	0.5409	-	2190.99	4303.91	2868.57	3929.42	2914.9	8863.53	5544.45	5841.53	4921.28	5127.58	1.27839	0.0131261	1.86937	0.902553	up	-	--
MW0057051	C42H78NO8P	PC(18:2(9Z,12Z)/16:1(9Z))	PC(18:2(9Z,12Z)/16:1(9Z))	GP	甘油磷脂类	PC	磷脂酰胆碱	3	0.7251	-	5867.69	205.816	1500.26	736.17	665.468	6263.5	19230.9	11396.6	18830.4	16089	1.33235	0.00438959	8.0008	3.00014	up	-	--
MEDP1166	C26H52NO8P	PC(16:0/2:0)	PC(16:0/2:0)	GP	甘油磷脂类	PC	磷脂酰胆碱	1	0.612	-	1653.6	47.9356	144.909	51.3255	55.3526	16924.9	8953.92	11345	10346.3	4740.41	1.43017	0.00632797	26.7829	4.74324	up	-	--
MW0055846	C41H67O8P	PA(18:4(6Z,9Z,12Z,15Z)/20:3(8Z,11Z,14Z))	PA(18:4(6Z,9Z,12Z,15Z)/20:3(8Z,11Z,14Z))	GP	甘油磷脂类	PA	磷脂酸	3	0.5081	-	104.751	1362.87	567.866	568.046	473.982	1866.94	2865.03	1823.54	2916.75	1115.06	1.18454	0.00803483	3.44022	1.7825	up	-	--
MW0055753	C39H67O8P	PA(18:2(9Z,12Z)/18:3(9Z,12Z,15Z))	PA(18:2(9Z,12Z)/18:3(9Z,12Z,15Z))	GP	甘油磷脂类	PA	磷脂酸	3	0.7171	-	1.10488e+06	1.15169e+06	1.17422e+06	1.11053e+06	1.14875e+06	25324.6	8026.62	8668.31	15553.7	1.10444e+06	1.2937	0.0140928	0.204218	-2.29182	down	-	--
MW0055747	C37H67O8P	PA(18:2(9Z,12Z)/16:1(9Z))	PA(18:2(9Z,12Z)/16:1(9Z))	GP	甘油磷脂类	PA	磷脂酸	3	0.5578	-	3.34927e+06	3.49119e+06	3.55947e+06	3.36639e+06	3.48228e+06	166672	537151	120952	216054	281434	1.52083	1.39632e-08	0.0766591	-3.7054	down	-	--
MW0055738	C43H73O8P	PA(18:1(9Z)/22:5(4Z,7Z,10Z,13Z,16Z))	PA(18:1(9Z)/22:5(4Z,7Z,10Z,13Z,16Z))	GP	甘油磷脂类	PA	磷脂酸	3	0.6568	-	35014.6	36498.3	37212.2	35193.7	36405.2	1545.33	551.86	1008.63	818.444	35000.8	1.29279	0.0140705	0.215862	-2.21182	down	-	--
MW0010167	H3O4P	Ortophosphate	-	Others	其他	Metal, Non-metal and related compounds	金属、非金属及相关物质	2	0.7378	-	1.29798e+06	1.29199e+06	1.25756e+06	1.27524e+06	1.26126e+06	1.40793e+06	1.35492e+06	1.38431e+06	1.30485e+06	1.33693e+06	1.31003	0.00743735	1.06343	0.0887188	up	C00009	ko00190,ko00195,ko02010,ko02020,ko02024,ko04111
MW0009162	C8H11NO2	Norfenefrine	去甲芬芬	Benzene and substituted derivatives	苯及其衍生物	Phenolics	苯酚类	2	0.7222	-	10056	9847.42	9696.14	11618.1	10767.3	4833.27	6995.72	7209.65	7294.1	8173.43	1.32114	0.00121748	0.663773	-0.591238	down	-	--
MW0125882	C17H17ClN4	Norclozapine	N-去甲基氯氮平	Heterocyclic compounds	杂环化合物	Heterocyclic compounds	杂环化合物	2	0.7222	-	7320.83	12385.4	9473.67	15943.1	9638.81	20902.7	22177.4	28947.5	20926.1	25964.5	1.40768	0.000367303	2.17155	1.11873	up	-	--
MW0117097	C26H34O7	NCGC00380642-01_C26H34O7_1,1,5a,7a,9,11b-Hexamethyl-7-methylene-3,8,11-trioxo-3,5a,5b,6,7,7a,8,9,11,11a,11b,12,13,13a-tetradecahydro-1H-isochromeno[7,8-g][2]benzoxepin-12-yl acetate	NCGC00380642-01_C26H34O7_1,1,5a,7a,9,11b-Hexamethyl-7-methylene-3,8,11-trioxo-3,5a,5b,6,7,7a,8,9,11,11a,11b, 12,13,13a-十四氢-1H-isochromeno[7,8-g][2]benzoxepin-12-yl acetate	Heterocyclic compounds	杂环化合物	Heterocyclic compounds	杂环化合物	2	0.7199	-	233836	243744	248512	235031	243122	212493	187763	190246	172213	94980.2	1.05674	0.0257148	0.712226	-0.489593	down	-	--
MW0115007	C11H19NO10	N-Glycolyl-Neuraminic acid	N-甘氨酰神经氨酸; N-甘氨酰神经氨酸; Neu5Gc	Organic acid and Its derivatives	有机酸及其衍生物	Organic acid and Its derivatives	有机酸及其衍生物	3	0.6737	-	47.5276	37.9127	26.5034	17.413	41.5177	133.823	104.035	91.5257	87.5581	40.2826	1.23454	0.0161677	2.67579	1.41997	up	C03410	ko00520
MW0114944	C8H16N2O5	N-Acetyl-b-glucosaminylamine	2-乙酰氨基-2-脱氧-β-D-葡萄糖胺	Alcohol and amines	醇、胺类	Amines	胺类	3	0.6783	-	18426.8	12773	15681.1	16907.2	14703.7	23924.6	31286.7	28420.7	28741	33156.2	1.47858	0.00020394	1.85407	0.890693	up	C01239	--
MW0108746	C14H20N2O	N-(2,6-dimethylphenyl)piperidine-2-carboxamide	2，6-哌啶醇氧基化物	Heterocyclic compounds	杂环化合物	Heterocyclic compounds	杂环化合物	2	0.7273	-	36144.3	36385.9	43843.7	32308.2	33594.3	18051.3	16783.3	13422.3	17765.4	18850.1	1.52011	0.000157048	0.465625	-1.10276	down	-	--
MW0125162	C9H17NO	Methylisopelletierine	甲基异戊二烯	Heterocyclic compounds	杂环化合物	Heterocyclic compounds	杂环化合物	3	0.6108	-	222736	231396	219434	228156	213899	203596	199485	207253	201971	212853	1.35646	0.00197441	0.918913	-0.122	down	C06184	ko01110
MW0124797	C10H10N4O	Metamitron	美美创	Heterocyclic compounds	杂环化合物	Heterocyclic compounds	杂环化合物	2	0.7204	-	50194.5	69884.2	56204.8	68087.6	57539.6	22205.7	32182.6	21523.2	34405.4	43688.4	1.35991	0.000740648	0.510102	-0.971142	down	C10930	--
MW0153545	C24H41N5O11S	Met-Glu-Leu-Ser-Glu	-	Amino acid and Its metabolites	氨基酸及其代谢物	Small Peptide	小肽	2	0.69	-	197935	206322	210358	198947	205795	77830.5	72529.6	77084.3	66417.8	47079	1.5272	1.8092e-06	0.334467	-1.58006	down	-	--
MW0153212	C21H40N6O6	Lys-Val-Val-Ala-Gly	-	Amino acid and Its metabolites	氨基酸及其代谢物	Small Peptide	小肽	2	0.5227	-	297103	309693	315750	298623	308902	89252.3	121373	148292	110244	85804.8	1.5085	2.31127e-05	0.362706	-1.46313	down	-	--
MW0153159	C13H26N4O6	Lys-Thr-Ser	L-赖氨酸-L-苏氨酸-L-丝氨酸	Amino acid and Its metabolites	氨基酸及其代谢物	Small Peptide	小肽	2	0.7382	-	5909.85	5653.55	5662.21	5770.43	6036.66	3535.26	4724.76	4315.32	4477.06	4715.96	1.3867	0.0015961	0.749788	-0.415446	down	-	--
MW0153232	C11H23N3O3S	Lys-Met-OH	-	Amino acid and Its metabolites	氨基酸及其代谢物	Small Peptide	小肽	2	0.5909	-	33918.7	32794.5	40556.8	21917	22975.1	13101.5	19380.3	13378.9	18390	16135.3	1.32754	0.0121098	0.528292	-0.920592	down	-	--
MW0153076	C17H30N6O4S1	Lys-Met-His	L-赖氨酸-L-蛋氨酸-L-组氨酸	Amino acid and Its metabolites	氨基酸及其代谢物	Small Peptide	小肽	2	0.8728	-	12715.4	16853	21511.9	17327.6	20011.5	28347.3	29981.1	20349.8	35877.5	20488.6	1.12256	0.0314698	1.52731	0.610995	up	-	--
MW0152919	C13H24N4O6S1	Lys-Cys-Asp	L-赖氨酸-L-半胱氨酸-L-天冬氨酸	Amino acid and Its metabolites	氨基酸及其代谢物	Small Peptide	小肽	2	0.7087	-	9690.04	9466.09	8935.42	9973.12	9965.64	8512.64	7057.06	6121.29	7497.07	8073.78	1.33048	0.00386103	0.775799	-0.366246	down	-	--
MEDP1139	C20H37NO2	Linoleylethanolamide	亚油酰基乙醇酰胺	Alcohol and amines	醇、胺类	Amines	胺类	1	0.7642	-	313.635	410.543	428.711	383.275	278.793	13969.5	9986.48	11532.7	11521.1	7404.04	1.56588	0.000615338	29.9808	4.90597	up	-	--
MW0152551	C25H41N5O7	Leu-Tyr-Thr-Lys	-	Amino acid and Its metabolites	氨基酸及其代谢物	Small Peptide	小肽	2	0.7257	-	21308.6	30133	27301.3	20878.5	31186.1	103848	97132.8	111962	54472.4	155505	1.46349	0.00783557	3.99764	1.99915	up	-	--
MW0058014	C19H40NO7P	LPE(14:0/0:0)	LPE(14:0/0:0)	GP	甘油磷脂类	PE	磷脂酰乙醇胺	2	0.9076	-	11137.9	17399.5	11915.6	17297.8	12240.7	27391.2	29099.6	17762.6	19969.1	18637.5	1.21409	0.0182728	1.61248	0.689284	up	-	--
MW0107478	C10H19N3O4	L-isoleucyl-L-asparagine	L-异亮氨酰-L-天冬酰胺	Amino acid and Its metabolites	氨基酸及其代谢物	Small Peptide	小肽	2	0.7351	-	9846.87	10413.7	10200.9	10329.1	10864.1	5873.19	5532.07	5202.89	3485.89	7263.29	1.39653	0.000856795	0.52962	-0.91697	down	-	--
MW0160518	C9H11NO3	L-Tyrosine, 24	L-酪氨酸，24	Others	其他	Others	其他	3	0.5797	-	17195.6	19892.7	17903	17315.5	19031	34365.1	21788.6	24053.7	23456.4	22608	1.22229	0.0372067	1.38247	0.467248	up	-	--
MW0124626	C14H12O5	Khellin	赫林	Heterocyclic compounds	杂环化合物	Heterocyclic compounds	杂环化合物	2	0.7098	-	117189	108091	109253	101364	89113.4	178077	143938	151182	161863	104572	1.19095	0.0213182	1.4088	0.494465	up	C09010	--
MW0151990	C21H40N2O2S	Kalkitoxin thioamide alcohol	-	Amino acid and Its metabolites	氨基酸及其代谢物	Small Peptide	小肽	2	0.8279	-	11908	12460.6	12829.8	12201	11659.4	40470.5	11318.7	33680.5	40123.1	29972.5	1.21373	0.0238374	2.54779	1.34925	up	-	--
MW0007395	C9H7Cl2N5	Irsogladine	伊索拉定	Benzene and substituted derivatives	苯及其衍生物	Benzene and substituted derivatives	苯及其衍生物	1	0.5869	-	6739.83	8092.84	5830.98	8278.64	6943.62	931.305	373.554	1162.04	624.891	2366.22	1.45325	8.62622e-06	0.152093	-2.71697	down	-	--
MW0124394	C19H24N2O	Imipraminoxide	丙咪嗪	Heterocyclic compounds	杂环化合物	Heterocyclic compounds	杂环化合物	2	0.799	-	208872	217723	221981	209940	217167	124193	92542.1	97518.2	95873.3	73429.4	1.51146	4.9121e-05	0.449534	-1.1535	down	-	--
MW0107527	C15H19N3O3	Imazethapyr	咪草烟	Organic acid and Its derivatives	有机酸及其衍生物	Organic acid and Its derivatives	有机酸及其衍生物	2	0.7082	-	2319.35	2908.72	3415.28	3236.49	3168.75	5748.03	7209.72	4555.93	6044.46	8408.21	1.42103	0.0051856	2.12421	1.08693	up	C18865	--
MEDP1673	C16H31N3O5	Ile-ile-thr	异亮氨酸-异亮氨酸-苏氨酸	Amino acid and Its metabolites	氨基酸及其代谢物	Small Peptide	小肽	1	0.5687	-	241.812	268.156	220.053	302.006	175.72	6119.61	8191.99	9204.55	6166.73	5474.07	1.56943	0.000662195	29.1095	4.86342	up	-	--
MW0151639	C15H28N4O5	Ile-Val-Asn	L-异亮氨酸-L-缬氨酸-L-天冬酰胺	Amino acid and Its metabolites	氨基酸及其代谢物	Small Peptide	小肽	2	0.5734	-	253.435	330.596	299.702	363.053	256.476	10854.2	17212.4	19534.7	11809.4	10345.3	1.57081	0.00182379	46.403	5.53615	up	-	--
MW0151618	C26H32N4O5	Ile-Trp-Tyr	L-异亮氨酸-L-色氨酸-L-酪氨酸	Amino acid and Its metabolites	氨基酸及其代谢物	Small Peptide	小肽	2	0.6858	-	2263.59	2034.91	2841.01	2418.69	2705.24	1908.74	1825.33	1496.35	2195.23	1605.74	1.21785	0.00984801	0.736449	-0.441343	down	-	--
MW0151857	C5H8	ISOPRENE	异戊二烯	Others	其他	Hydrocarbon derivatives	烃衍生物	3	0.7235	-	252604	282028	276166	243851	262679	155081	137353	160355	141964	163777	1.54172	3.00557e-06	0.57581	-0.796335	down	C16521	ko00900,ko01110
MW0151013	C22H37N7O7	His-Lys-Ile-Asp	组氨酸-赖氨酸-异亮氨酸-天门冬氨酸	Amino acid and Its metabolites	氨基酸及其代谢物	Small Peptide	小肽	2	0.7028	-	29938	32725.4	34067.5	32585.5	33614.3	40452.8	40135.9	34827.3	40884.8	36928.8	1.31897	0.00374725	1.18596	0.246058	up	-	--
MW0151009	C23H41N9O6	His-Lys-Gln-Lys	组氨酸-赖氨酸-谷酰胺-赖氨酸	Amino acid and Its metabolites	氨基酸及其代谢物	Small Peptide	小肽	2	0.7342	-	398940	415832	423977	400979	414782	377143	188844	266508	274756	117705	1.14163	0.0186964	0.596228	-0.746063	down	-	--
MW0150911	C14H21N5O6	His-Glu-Ala	组氨酸-谷氨酸-丙氨酸	Amino acid and Its metabolites	氨基酸及其代谢物	Small Peptide	小肽	2	0.7078	-	6577.63	7198.31	7503.8	7404.08	6186.31	2621.81	2999.94	4015.74	3806.22	3227.67	1.49458	8.04559e-06	0.478099	-1.06462	down	-	--
MW0110621	C16H35N	Hexadecylamine	十六胺	Alcohol and amines	醇、胺类	Amines	胺类	1	0.5933	-	38293.9	36682.1	38865.5	38432.5	36596.9	35190.6	27826	26437.4	27825	35371	1.23138	0.0188731	0.808225	-0.307171	down	-	--
MW0107191	C3H8NO5P	Glyphosate	N-(膦酰基甲基）甘氨酸	Amino acid and Its metabolites	氨基酸及其代谢物	Amino acid derivatives	氨基酸衍生物	2	0.6824	-	30414.9	30757.8	28987.6	29926.7	29492.9	23711.1	18778.4	23660.4	16985.4	21991.3	1.39093	0.00211631	0.702812	-0.50879	down	C01705	--
MW0150527	C19H33N5O8	Gly-Val-Ala-Asp-Val	甘氨酸-缬氨酸-丙氨酸-天门冬氨酸-缬氨酸	Amino acid and Its metabolites	氨基酸及其代谢物	Small Peptide	小肽	2	0.7325	-	4000.76	4806.85	4531.21	5324.06	5047.45	6059.01	5491.72	4974.6	5621.79	5203.34	1.02799	0.0389727	1.15352	0.206049	up	-	--
MW0107030	C7H14N2O6S	Glutaurine	5-L-谷氨酰牛磺酸	Amino acid and Its metabolites	氨基酸及其代谢物	Small Peptide	小肽	3	0.6891	-	14898.3	17161.2	15022.9	16880.9	16466.2	19733.6	16814.3	18769.1	18411.9	17959.9	1.18894	0.0101947	1.13999	0.189021	up	C05844	ko00430
MW0195169	C10H17N3O6S	Glutathione Reducedform	谷胱甘肽还原型	Amino acid and Its metabolites	氨基酸及其代谢物	Small Peptide	小肽	1	0.9224	-	204618	207517	222303	183011	168957	308709	255474	238328	262707	197161	1.09275	0.03511	1.27978	0.35589	up	C00051	ko00270,ko00480,ko01100,ko01240,ko02010
MW0150181	C17H23N3O7	Glu-Tyr-Ala	谷氨酸-酪氨酸-丙氨酸	Amino acid and Its metabolites	氨基酸及其代谢物	Small Peptide	小肽	2	0.7568	-	105038	106676	105626	90434.2	94013.2	41939.9	83570.8	68961.2	59004.9	76381.4	1.21943	0.00585511	0.657366	-0.605231	down	-	--
MW0149972	C12H20N4O7	Glu-Gln-Gly	古氨酸-谷酰胺-甘氨酸	Amino acid and Its metabolites	氨基酸及其代谢物	Small Peptide	小肽	2	0.5539	-	18.8449	122.155	38.6065	44.1593	103.613	138.889	181.528	221.296	214.358	163.908	1.22076	0.00185168	2.81013	1.49064	up	-	--
MW0149709	C22H27N7O5	Gln-His-Trp	谷酰氨-组氨酸-色氨酸	Amino acid and Its metabolites	氨基酸及其代谢物	Small Peptide	小肽	2	0.6318	-	1871.2	2594.7	1866.03	3125.72	2186.58	3673.89	3137.53	3573.72	2493.24	3478.05	1.13507	0.0192516	1.40468	0.490244	up	-	--
MW0149665	C25H41N9O12	Gln-Gln-Gln-Glu-Gln	谷酰氨-谷酰氨-谷酰氨-谷氨酸-谷酰氨	Amino acid and Its metabolites	氨基酸及其代谢物	Small Peptide	小肽	2	0.775	-	24537.8	64098.3	38790.6	37363.9	62367.6	17857	11857.2	17691.1	18624.5	21446.1	1.34316	0.020604	0.385088	-1.37674	down	-	--
MW0148628	C3H7O6P	DL-Glyceraldehyde 2-Phosphate	DL-甘油醛2-磷酸	Amino acid and Its metabolites	氨基酸及其代谢物	Amino acids	氨基酸	2	0.678	-	24441.6	25206.1	24085	23016.4	24614.3	19890.4	20066.7	23103.9	20775.9	23339	1.2112	0.0148605	0.883098	-0.179355	down	-	--
MW0148486	C13H16O4	DIHYDRO--TUBAIC ACID	-	Organic acid and Its derivatives	有机酸及其衍生物	Organic acid and Its derivatives	有机酸及其衍生物	2	0.6962	-	21806	29188.6	31396.8	25897.1	19380.4	25186.2	16031.3	11381.5	16488.7	15469.2	1.11619	0.0264539	0.662314	-0.594412	down	-	--
MW0050216	C39H64O5	DG(18:3(6Z,9Z,12Z)/18:3(6Z,9Z,12Z)/0:0)	-	GL	甘油脂类	DG	甘油二酯	3	0.7493	-	21220.6	1984.01	5862.9	3531.76	4382.82	19030.3	55642.9	37350.7	66840.2	54840.4	1.34694	0.00639131	6.31939	2.65979	up	-	--
MW0106218	C5H9N3O2	Cyclocreatine	环癸胺	Nucleotide and Its metabolites	核苷酸及其代谢物	Nucleotide and Its metabolites	核苷酸及其代谢物	2	0.7205	-	24371.9	24518.1	22380.4	27280.4	25807.8	22216.8	19272.5	19234.7	21343.6	21647.3	1.30259	0.00436794	0.834	-0.261881	down	-	--
MW0103295	BHO2	Boric acid (HBO2)	-	Others	其他	Others	其他	3	0.684	-	28689.6	32121.1	30678.3	30016.9	33161.5	16237.3	15935.5	14012	16864.2	20822.1	1.51215	1.42911e-05	0.542267	-0.882924	down	-	--
MW0127405	C2H6OS	Beta-Mercaptoethanol	β-巯基乙醇	Others	其他	Others	其他	3	0.5245	-	80527.6	67766.9	71440.2	84491.8	86284.6	73845.4	59352.5	59192.4	70430.9	60719.7	1.11913	0.0236235	0.828506	-0.271415	down	C00928	--
MW0106502	C26H41N3O5	Benzyl n-[(2s)-4-methyl-1-[[(2r)-4-methyl-1-[[(2s)-4-methyl-1-oxopentan-2-yl]amino]-1-oxopentan-2-yl]amino]-1-oxopentan-2-yl]carbamate	苄基 n-[(2s)-4-methyl-1-[[(2r)-4-methyl-1-[[(2s)-4-methyl-1-oxopentan-2-yl]amino]-1-oxopentan -2-基]氨基]-1-氧代戊烷-2-基]氨基甲酸酯	Organic acid and Its derivatives	有机酸及其衍生物	Organic acid and Its derivatives	有机酸及其衍生物	2	0.6961	-	22745.6	30240.1	31047.2	30263.5	34502.5	13198.6	14674	14569.9	14527.5	19150.9	1.46665	0.000513161	0.51157	-0.966998	down	-	--
MW0105874	C14H21N3O8	Asp-Pro-Glu	L-天冬氨酰-L-脯氨酰-L-谷氨酸	Amino acid and Its metabolites	氨基酸及其代谢物	Small Peptide	小肽	2	0.7147	-	9895.83	7976.65	10795.8	6546.35	9099.48	6261.03	5725.17	5148.44	5495.44	4941.76	1.36127	0.00851914	0.622191	-0.68457	down	-	--
MW0146110	C27H37N5O12	Asp-Glu-Val-Phe-Asp	-	Amino acid and Its metabolites	氨基酸及其代谢物	Small Peptide	小肽	2	0.7061	-	397213	414044	422143	399244	412988	118550	101324	108008	97318	72976.9	1.55217	8.03423e-09	0.243532	-2.03782	down	-	--
MW0145850	C22H34N8O6	Asn-Phe-Ala-Arg	-	Amino acid and Its metabolites	氨基酸及其代谢物	Small Peptide	小肽	2	0.8798	-	399.547	1466.74	2587.19	4900.71	1212.93	12400.8	12773.9	14296.2	1642.64	13245.3	1.15325	0.0167571	5.14414	2.36293	up	-	--
MW0105669	C21H35N9O4	Arg-Phe-Arg	精氨酰-苯丙氨酰-精氨酸	Amino acid and Its metabolites	氨基酸及其代谢物	Small Peptide	小肽	2	0.7091	-	446.245	481.834	29.0757	831.123	279.981	6242.89	3656.49	3435.84	4314.05	2781.22	1.32969	0.00276009	9.87811	3.30424	up	-	--
MW0145332	C20H39N9O7	Arg-Gln-Ser-Lys	-	Amino acid and Its metabolites	氨基酸及其代谢物	Small Peptide	小肽	2	0.6948	-	793.059	2129.46	2185.9	14556.6	1533.42	91788.4	24908.8	67037	42358.2	56618.6	1.41917	0.0085039	13.3364	3.7373	up	-	--
MW0105591	C6H11NO3	Allysine	丙氨酸	Amino acid and Its metabolites	氨基酸及其代谢物	Amino acid derivatives	氨基酸衍生物	3	0.7481	-	10209.5	10134.7	7932.92	10598.8	9167.69	6240.45	4329.67	4755.4	4539.38	3439.87	1.45283	7.15144e-05	0.485075	-1.04372	down	-	--
MW0144799	C25H44N8O6	Ala-Val-His-Val-Lys	-	Amino acid and Its metabolites	氨基酸及其代谢物	Small Peptide	小肽	2	0.6649	-	3751.18	4346.69	3474.59	4451.89	4236.75	1661.86	1291.55	1313.66	1452.2	861.027	1.50927	5.48841e-06	0.324775	-1.62249	down	-	--
MW0144765	C17H22N4O5	Ala-Trp-Ser	L-丙氨酰-L-色氨酸-L-丝氨酸	Amino acid and Its metabolites	氨基酸及其代谢物	Small Peptide	小肽	2	0.5249	-	2352.69	1537.69	1646.27	2459.56	1951.38	4057.7	4378.56	4169.12	5598.52	4706.9	1.47955	0.00011148	2.30315	1.20361	up	-	--
MW0105479	C18H28N4O4	Ala-Phe-Lys	L-丙氨酰-L-苯丙氨酰-L-赖氨酸	Amino acid and Its metabolites	氨基酸及其代谢物	Small Peptide	小肽	2	0.7642	-	6134.3	5318.6	6482.52	5118.95	5219.37	4963.55	4263.93	3900.19	5064.82	5206.16	1.09223	0.0312954	0.827576	-0.273037	down	-	--
MW0144208	C14H18N2O6S	Abu-Met-OH	-	Amino acid and Its metabolites	氨基酸及其代谢物	Amino acid derivatives	氨基酸衍生物	2	0.6873	-	5706.99	5670.47	5551.86	5220.69	5181	4362.36	4691.07	4802.14	4558.61	4681.46	1.44013	0.000401983	0.845034	-0.242919	down	-	--
MW0144091	C13H15N3	8-piperazin-1-yl-Isoquinoline(hydrochloride)	-	Heterocyclic compounds	杂环化合物	Heterocyclic compounds	杂环化合物	2	0.7385	-	1625.79	1736.26	2111.69	1295.68	1511.63	6101.48	5199.06	5397.82	5080.41	4484.37	1.53348	1.81996e-05	3.17147	1.66515	up	-	--
MW0143743	C34H50O8	6,8a-Seco-6,8a-deoxy-5-oxoavermectin''2a''aglycone	6,8a-Seco-6,8a-deoxy-5-oxoavermectin''2a''糖苷配基	Aldehyde,Ketones,Esters	醛、酮、酯类	Ketones	酮类	3	0.6084	-	579522	604078	615894	582485	602537	87265.5	83726.6	99076.4	89183	70220	1.56838	7.48701e-11	0.1439	-2.79686	down	-	--
MW0143500	C20H27D5O5	5(S),6(R)-Lipoxin A4-d5	-	FA	脂肪酰类	Others	其他	2	0.7344	-	67084.6	65672	64882.6	65416.7	63677.8	60427.7	62381.6	55823.2	61787.5	59996.5	1.29367	0.00676449	0.919453	-0.121152	down	-	--
MW0194055	C14H18N6O	4R-[2-Amino-6-(cyclopropylamino)-9H-purin-9-yl]-2-cyclopentene-1S-methanol	-	Nucleotide and Its metabolites	核苷酸及其代谢物	Nucleotide and Its metabolites	核苷酸及其代谢物	2	0.7441	-	11620.1	15684.6	21030	9088.97	11784.3	65499.2	35397.5	28022	32259.2	25020.9	1.31639	0.0299536	2.69043	1.42783	up	-	--
MW0009478	C25H27N5	4-(5H-Dibenzo[a,d]cyclohepten-5-ylidene)-1-[4-(2H-tetrazol-5-yl)butyl]-piperidine	4-(5H-二苯并[a,d]环庚烯-5-亚基)-1-[4-(2H-四唑-5-基)丁基]-哌啶	Benzene and substituted derivatives	苯及其衍生物	Benzene and substituted derivatives	苯及其衍生物	2	0.7133	-	6896.02	8272.52	7580.09	10309.9	10451	10205.4	11894.9	13672	12765.8	14430.5	1.25616	0.00532789	1.44724	0.533302	up	-	--
MW0105075	C8H14O3	3-Oxovalproic acid	3-酮基丙戊酸	Organic acid and Its derivatives	有机酸及其衍生物	Organic acid and Its derivatives	有机酸及其衍生物	2	0.7272	-	75556.1	58820	55506.3	72120.5	57564.8	5509.8	7830.87	7748.55	7490.45	12865.7	1.54342	7.49318e-05	0.129692	-2.94684	down	C16652	--
MW0105049	C14H22N2O2	3-Hydroxylidocaine	3-羟基利多卡因	Amino acid and Its metabolites	氨基酸及其代谢物	Amino acid derivatives	氨基酸衍生物	3	0.7886	-	30518.7	24092.1	29865.2	22998.8	26869.8	13642.2	16795.7	13044	16545.2	16659	1.46898	0.000451147	0.570816	-0.808902	down	C16560	--
MW0112802	C13H19NO	3-Ethylethcathinone	3-乙基卡西酮	Aldehyde,Ketones,Esters	醛、酮、酯类	Ketones	酮类	2	0.8525	-	13528.4	13773.4	14566.9	14682	15618.7	13203.1	13665.9	12394.2	14107.4	13141	1.02839	0.0438419	0.921604	-0.117781	down	-	--
MW0009237	C24H26ClN3O2S	2-[4-Chloro-6-(4-phenylanilino)pyrimidin-2-yl]sulfanyloctanoic acid	2-[4-Chloro-6-(4-苯基苯胺基)嘧啶-2-基]磺基辛酸	Benzene and substituted derivatives	苯及其衍生物	Benzene and substituted derivatives	苯及其衍生物	2	0.6239	-	25344.3	28440.6	22184.3	25377.3	26227.9	188679	174726	184444	137417	39532.9	1.40298	0.0127361	5.68139	2.50624	up	-	--
MW0109704	C6H12N2O4S	2-[(2-Amino-3-hydroxypropanoyl)amino]-3-sulfanylpropanoic acid	Ser Cys	Amino acid and Its metabolites	氨基酸及其代谢物	Small Peptide	小肽	2	0.6919	-	64511.4	69272.2	62725.3	64798.8	72487.3	54049.9	44927	63000.2	50428.6	66193.1	1.05124	0.0461905	0.83464	-0.260774	down	-	--
MW0118727	C10H15N5O	2-Methyl-4-(1H-purin-6-ylamino)butan-1-ol	2-甲基-4-(1H-purin-6-ylamino)butan-1-ol	Heterocyclic compounds	杂环化合物	Heterocyclic compounds	杂环化合物	3	0.5563	-	303602	360119	354615	337176	390711	260700	163568	212533	160325	323203	1.21893	0.011492	0.641572	-0.640317	down	C02029	ko01110
MW0013473	C16H30O	2-Hexadecenal	2-十六碳烯醛	FA	脂肪酰类	Others	其他	2	0.588	-	6651.19	10189.3	10144.8	7390.82	11073.6	12912.4	13440.1	11478.2	16964.9	10297.2	1.09363	0.0263894	1.43219	0.518224	up	C06123	--
MW0002409	C12H12	2,6-Dimethyl-naphtalene	2，6-二甲基萘	Benzene and substituted derivatives	苯及其衍生物	Benzene and substituted derivatives	苯及其衍生物	2	0.6479	-	119791	91339.7	80913.3	98714.7	112214	77784.1	56707	55641.9	58399.6	73114.3	1.34534	0.00354769	0.639493	-0.645001	down	C14330	--
MW0012368	C23H37NO5S	14,15-Leukotriene E4	14,15-白三烯 E4	FA	脂肪酰类	Oxidized lipids	氧化脂质	2	0.7121	-	4842.62	9314.7	7294.75	5917.1	10207.5	2426.55	967.22	1207.42	493.909	1891.27	1.41683	0.00234771	0.185923	-2.42723	down	-	--
MW0056886	C42H82NO8P	1-hexadecanoyl-2-(11Z-octadecenoyl)-sn-glycero-3-phosphocholine	PC(16:0/18:1(11Z))	GP	甘油磷脂类	PC	磷脂酰胆碱	3	0.5121	-	3650.79	10260.9	10622.5	11764.5	9944.5	23482.1	28163.7	20489.4	18190.1	13666.1	1.23385	0.00555544	2.2488	1.16915	up	-	--
MW0050313	C39H60O5	1-Stearidonoyl-3-stearidonoyl-sn-glycerol	-	GL	甘油脂类	DG	甘油二酯	3	0.5576	-	130.932	173.861	60.5846	199.316	191.762	9247.33	8734.77	11534.2	7678.93	9473.37	1.55783	0.000127477	61.6939	5.94706	up	-	--
MW0124849	C24H22ClNO	1-Pentyl-3-(4-chloro-1-naphthoyl)indole	1-Pentyl-3-(4-chloro-1-naphthoyl)indole	Aldehyde,Ketones,Esters	醛、酮、酯类	Ketones	酮类	2	0.7046	-	14011	12926.6	15881.6	16535.6	15512.2	6009.35	6106.44	6846.28	5772.73	8186.43	1.51871	1.50072e-05	0.439729	-1.18531	down	-	--
MW0055015	C18H36O4	1-Pentadecanoyl-glycerol	MG(15:0/0:0/0:0)	GL	甘油脂类	MG	单甘油酯	3	0.9571	-	8621.79	7973	7449.86	8095.58	8347.15	1828.07	2627.79	2874.69	2392.52	3688.71	1.51001	1.84716e-06	0.331258	-1.59397	down	-	--
MW0012966	C37H69O8P	1-Palmitoyl-2-linoleoyl-sn-glycero-3-phosphate	1-棕榈酰基-2-亚油酰基-sn-甘油-3-磷酸	GP	甘油磷脂类	PA	磷脂酸	3	0.5229	-	857574	893887	911398	861960	891632	174968	179125	219061	167698	184443	1.56731	3.19361e-11	0.209511	-2.2549	down	C00416	ko00561,ko00564,ko01100,ko01110,ko04070
MW0049590	C33H60O5	1-(9Z-tetradecenoyl)-2-(9Z-hexadecenoyl)-sn-glycerol	-	GL	甘油脂类	DG	甘油二酯	3	0.832	-	40888.6	45570	39226.6	36843.6	44745.1	5684.48	19117.5	1870.9	9668.94	3336.06	1.36026	6.70685e-05	0.191427	-2.38513	down	-	--
MW0058413	C24H48NO7P	1-(9Z-nonadecenoyl)-glycero-3-phosphoethanolamine	PE(19:1(9Z)/0:0)	GP	甘油磷脂类	PE	磷脂酰乙醇胺	2	0.8844	-	2302.6	6327.46	3296.71	7244.49	5119.64	20590.3	9753.14	11260.5	13708.7	8327.53	1.25784	0.0179528	2.61992	1.38952	up	-	--
MW0057049	C41H78NO8P	1-(9Z,12Z-octadecadienoyl)-2-pentadecanoyl-glycero-3-phosphocholine	PC(18:2(9Z,12Z)/15:0)	GP	甘油磷脂类	PC	磷脂酰胆碱	3	0.6634	-	205.402	36.577	195.291	406.09	199.662	4390.87	4132.43	4422.82	3358	1911.22	1.47671	0.00175956	17.464	4.12631	up	-	--
MW0055745	C36H67O8P	1-(9Z,12Z-octadecadienoyl)-2-pentadecanoyl-glycero-3-phosphate	PA(18:2(9Z,12Z)/15:0)	GP	甘油磷脂类	PA	磷脂酸	3	0.6334	-	852790	888926	906313	857151	886657	68716.2	64474.8	69213.2	70273.3	71347.8	1.57568	1.07698e-07	0.0783329	-3.67424	down	-	--
MW0012923	C8H16O	(R)-1-Octen-3-ol	（R)-1-辛烯-3-醇	Alcohol and amines	醇、胺类	Alcohols	醇类	2	0.7886	-	857.4	829.529	888.461	1166.3	863.469	584.132	443.958	517.233	637.218	618.512	1.40595	0.00196311	0.608243	-0.717281	down	C14272	--
MW0156461	C9H7BrO3S	(4-Bromophenylsulfanyl)pyruvic acid	S-(4-溴苯基)-巯基丙酮酸酯	Aldehyde,Ketones,Esters	醛、酮、酯类	Esters	酯类	3	0.6228	-	32381.9	31908.9	30975.3	31878	33308.3	30883.8	28894.9	29314	31711.4	30837.2	1.11599	0.0291079	0.945087	-0.0814814	down	C04264	--
MW0140298	C5H12N2O2	(2R,4S)-2,4-diaminopentanoic acid	（2R，4S)-2,4-二氨基戊酸酯; D-苏式-2,4-二氨基戊酸酯; 2,4-二氨基戊酸酯	Organic acid and Its derivatives	有机酸及其衍生物	Organic acid and Its derivatives	有机酸及其衍生物	3	0.7685	-	69462.5	72584.7	69217.4	71726.2	70093.6	26588.7	47676	44427.7	35216.3	71791	1.14812	0.0283792	0.639223	-0.645609	down	C03943	ko00470,ko01100
MW0105002	C11H14N2O4S	(2R)-3-(5-acetamido-2-hydroxyphenyl)sulfanyl-2-azaniumylpropanoate	(2R)-3-(5-acetamido-2-hydroxyphenyl)sulfanyl-2-azaniumylpropanoate	Amino acid and Its metabolites	氨基酸及其代谢物	Amino acid derivatives	氨基酸衍生物	2	0.7132	-	15998	19243.4	14398.3	15574.2	17714.2	27410.6	28254.2	35893.7	27262.1	25267.3	1.46568	0.00115977	1.73751	0.797018	up	-	--
MW0127989	C36H36O19S	(2-hydroxy-5-{3,5,7-trihydroxy-8-[3,5,7-trihydroxy-2-(3-hydroxyphenyl)-6-[3,4,5-trihydroxy-6-(hydroxymethyl)oxan-2-yl]-3,4-dihydro-2H-1-benzopyran-4-yl]-3,4-dihydro-2H-1-benzopyran-2-yl}phenyl)oxidanesulfonic acid	（2-羟基-5-{3，5，7-三羟基-8-[3，5，7-三羟基-2-(3-羟基苯基)-6-[3，4，5-三羟基-6-(羟甲基）恶烷-2-基]-3，4-二氢-2H-1-苯并吡喃-4-基]-3，4-二氢-2H-1-苯并吡喃-2-基}苯基）氧烷磺酸	Organic acid and Its derivatives	有机酸及其衍生物	Organic acid and Its derivatives	有机酸及其衍生物	3	0.5127	-	44264.2	46139.9	47042.4	44490.6	46022.2	284547	110882	270396	112856	87669.7	1.37118	0.0406859	3.80046	1.92618	up	-	--
MW0119546	C12H14N4O3	(1S,2R,5S)-5-(4-aminoimidazo[4,5-c]pyridin-1-yl)-3-(hydroxymethyl)cyclopent-3-ene-1,2-diol	(1S,2R,5S)-5-(4-氨基咪唑并[4,5-c]吡啶-1-基)-3-(羟甲基)环戊-3-烯-1,2-二醇	Heterocyclic compounds	杂环化合物	Heterocyclic compounds	杂环化合物	2	0.628	-	3508.06	8142.32	4721.55	5938.26	7461.84	9224.46	13118.4	10947.8	9169.9	10695.5	1.25515	0.00324678	1.78544	0.836276	up	-	--
MW0115756	C18H16N2O2	(+)-Blebbistatin	(+)-布雷他汀	Heterocyclic compounds	杂环化合物	Heterocyclic compounds	杂环化合物	2	0.7181	-	44232	30481.4	46241.4	25488.6	29094.5	18212.8	14218	12275	17690.3	15407.2	1.42388	0.00822795	0.443228	-1.17388	down	-	--
