# Supplementary material for: Effect of Chestnut (Castanea Mollissima Blume) Bur Polyphenol Extract on Shigella dysenteriae: Antibacterial Activity and the Mechanism
Source: Molecules. 2023 Oct 9;28(19):6990. doi: 10.3390/molecules28196990 (PMC10574539; doi:10.3390/molecules28196990)
Supplement: Supplementary file 1 [file molecules-28-06990-s001.zip › Additional file/Table S3.xlsx]

## Sheet: Sheet1
Index	Formula	Compounds	物质	Class I	物质一级分类	Class II	物质二级分类	Level	score	CAS	CK-1	CK-2	CK-3	CK-4	CK-5	CMB-Y-1	CMB-Y-2	CMB-Y-3	CMB-Y-4	CMB-Y-5	VIP	P-value	Fold_Change	Log2FC	Type	cpd_ID	kegg_map
MW0005091	C7H6O3	4-Hydroxybenzoic acid	4-羟基苯甲酸	Organic acid and Its derivatives	有机酸及其衍生物	Organic acid and Its derivatives	有机酸及其衍生物	1	0.9194	99-96-7	20913.9	24640.2	22185.4	19465.6	22390.5	19798.3	15030.7	19899.2	15359.7	17238.4	1.26987	0.0114889	0.796806	-0.3277	down	C00156	ko00130,ko00362,ko00363,ko00623,ko00627,ko00790,ko01100,ko01110,ko01120,ko01220,ko01240
MEDL01997	C14H17NO6	Prunasin	普鲁纳辛	Benzene and substituted derivatives	苯及其衍生物	Benzene and substituted derivatives	苯及其衍生物	3	0.839	99-18-3	87716.6	96287.1	95579.3	91274.5	98794.4	70311.8	77908.1	83647.2	72536	82929.6	1.4091	0.00144201	0.824723	-0.278019	down	C00844	ko00460,ko01100,ko01110
MW0138079	C15H14O7	Epigallocatechin	表没食子儿茶素	Benzene and substituted derivatives	苯及其衍生物	Benzene and substituted derivatives	苯及其衍生物	2	0.7588	970-74-1	44305.6	39899.3	41611.7	38276.5	28411.6	57762.4	45019	46504.3	53806.1	43264.6	1.11607	0.0241882	1.27974	0.355854	up	C12136	ko01110
MEDN0587	C7H13NO3	N-Acetylvaline	乙酰缬氨酸	Amino acid and Its metabolites	氨基酸及其代谢物	Amino acid derivatives	氨基酸衍生物	1	0.8041	96-81-1	17940.1	21070.6	18996.6	22220.6	20134.9	14532.4	11627.3	15157.1	11897.2	13470.2	1.50265	0.000180652	0.664433	-0.589803	down	-	--
ZINC77999	C10H10O3	4-Methoxycinnamic acid	4-甲氧基肉桂酸	Organic acid and Its derivatives	有机酸及其衍生物	Organic acid and Its derivatives	有机酸及其衍生物	1	0.8756	943-89-5	70764.3	77746.3	76843.2	73461.6	77955	114345	92327.8	110241	110349	76573.8	1.28232	0.0223246	1.33725	0.419272	up	-	--
MW0006555	C10H13ClN2O3S	Chlorpropamide	氯丙酰胺	Benzene and substituted derivatives	苯及其衍生物	Benzene and substituted derivatives	苯及其衍生物	2	0.667	94-20-2	7241.96	6201.98	8108.86	6613.52	7329.04	7375.71	13139.1	13402.1	14123	10798.3	1.33091	0.0170895	1.65763	0.729123	up	-	--
MEDP0634	C20H38O2	FFA(20:1)	花生油酸	FA	脂肪酰类	FFA	游离脂肪酸	1	0.8984	93772-82-8	9332.34	1157.25	3651.4	1639.43	3371.46	2288.06	17301.7	10347	10772.8	17599.7	1.02658	0.0479224	3.04457	1.60624	up	-	--
MW0007217	C16H15N2O6P	Fosphenytoin	磷苯妥英	Benzene and substituted derivatives	苯及其衍生物	Benzene and substituted derivatives	苯及其衍生物	1	0.5187	93390-81-9	1891.58	1751.65	1777.92	1980.39	2122.41	752.361	974.869	428.318	1153.37	1194.03	1.33231	0.000809455	0.472803	-1.08069	down	C07840	--
MEDN1306	C5H8N2O5	Ureidosuccinic acid	N-氨基甲酰基L-天冬氨酸	Amino acid and Its metabolites	氨基酸及其代谢物	Amino acid derivatives	氨基酸衍生物	1	0.6919	923-37-5	6828.9	9180.02	6652.25	9145.99	6330.43	12084	14027.5	10963	16200.6	14051.9	1.45823	0.001049	1.76537	0.819972	up	-	--
FDATN01441	C4H8N3Na2O5P	Phosphocreatine sodium	-	Others	其他	Medicine	药物	1	0.7938	922-32-7 | 6190-45-0	8230.6	9969.86	17039	14086.2	16311.9	27937.3	16437.9	29240.9	26075.9	30331.9	1.31145	0.00368807	1.98093	0.98618	up	-	--
MW0114547	C6H13NO8S	Glucosamine 6-sulfate	氨基葡萄糖6-硫酸盐	Others	其他	Others	其他	2	0.7092	91674-26-9	3469.41	3375.02	3355.81	3940.99	3719.8	4566.87	4347.03	4957	3998.29	4447.52	1.38541	0.00213606	1.24946	0.32131	up	C04132	--
MW0126398	C7H5NO4	Quinolinic acid	喹啉酸	Organic acid and Its derivatives	有机酸及其衍生物	Organic acid and Its derivatives	有机酸及其衍生物	3	0.7266	89-00-9	14297.3	13075.9	12601.6	13087.7	14025.7	16710.9	16764.4	15364	16206.7	14335.6	1.37479	0.00305198	1.18324	0.242747	up	C03722	ko00380,ko00410,ko00760,ko01100,ko01240
MW0119789	C16H13NO4	Virstatin	4-萘二丁酸	Organic acid and Its derivatives	有机酸及其衍生物	Organic acid and Its derivatives	有机酸及其衍生物	2	0.6734	88909-96-0	7857	6466.79	7538.45	6671.13	7410.86	15764.7	20280	15681.8	19523.6	13312.7	1.57815	0.00135845	2.35261	1.23426	up	-	--
MW0151998	C39H32O15	Kandelin A-1	Kandelin A-1；金鸡纳碱-1a-(4beta->8)-儿茶素	Flavonoids	黄酮	Flavonoid	黄酮	3	0.7362	88903-77-9	20434	22449.9	22189	21212.6	22510	177643	143768	164928	143646	100731	1.60858	0.000676632	6.7164	2.74769	up	-	--
MW0138724	C35H30O11	Kuwanon L	桑农L	Benzene and substituted derivatives	苯及其衍生物	Phenolic acids	酚酸类	3	0.609	88524-65-6	22409.3	26572.9	21586.6	20094.8	24035.7	53845.5	37176.3	55250.6	52023.7	26478.9	1.35081	0.01624	1.95969	0.970624	up	-	--
MW0114686	C4H6O6	Tartaric acid	L-酒石酸	Organic acid and Its derivatives	有机酸及其衍生物	Organic acid and Its derivatives	有机酸及其衍生物	3	0.8588	87-69-4	1387.1	1619.7	1654.23	1108.12	700.494	226.541	542.683	403.636	1111.31	547.097	1.1555	0.0142746	0.437624	-1.19224	down	C00898	ko00630,ko01100
MW0122248	C16H14N2O2	6-Methyl-2-(p-tolylamino)-4H-benzo[d][1,3]oxazin-4-one	6-Methyl-2-(p-tolylamino)-4H-benzo[d][1,3]oxazin-4-one	Benzene and substituted derivatives	苯及其衍生物	Benzene and substituted derivatives	苯及其衍生物	2	0.5999	86672-58-4	13810.7	8877.61	10301.5	11556.4	9836.69	14110.7	25110.6	23243.7	27812.8	14535.9	1.34729	0.0201749	1.92733	0.946603	up	-	--
MW0133028	C37H30O18	3'-Galloylprodelphinidin B2	3'-没食子酰前翠雀素 B2	Flavonoids	黄酮	Anthocyanidins	花青素	3	0.7005	86588-88-7	199616	219311	216764	207225	219900	69221.2	64702.3	115802	66233.5	62169.2	1.56024	4.2696e-05	0.35578	-1.49094	down	-	--
MW0001663	C12H10O2	1-Naphthylacetic acid	1-萘乙酸	Benzene and substituted derivatives	苯及其衍生物	Benzene and substituted derivatives	苯及其衍生物	2	0.7257	86-87-3	137590	137262	136585	131327	137227	132489	131985	132748	130008	128339	1.26461	0.011345	0.964085	-0.0527681	down	C13014	--
MW0130418	C39H32O15	2'',4''-Bis-O-(4-hydroxycinnamoyl)astragalin	2'',4''-双-O-(4-羟基肉桂酰基)黄芪素	Heterocyclic compounds	杂环化合物	Heterocyclic compounds	杂环化合物	3	0.5705	85122-24-3	42971.4	47211.2	46662.8	44609.3	47337.9	110360	87296	96378.2	87599.8	71073.5	1.54923	0.00202198	1.97868	0.984541	up	-	--
MW0117082	C11H11NO2	Indole-3-propionic acid	3-吲哚丙酸	Organic acid and Its derivatives	有机酸及其衍生物	Organic acid and Its derivatives	有机酸及其衍生物	2	0.5455	830-96-6	24186.5	27176.1	27812.4	21597.1	25521.9	16225.4	13106.7	19487.5	12170.3	18552.5	1.41962	0.00109312	0.629818	-0.666992	down	-	--
MW0108296	CH5O4P	Methyl dihydrogen phosphate	磷酸二氢甲酯	Aldehyde,Ketones,Esters	醛、酮、酯类	Esters	酯类	3	0.6027	812-00-0	57276.1	64561	53317.3	48339.1	62747.8	79216.3	62107.4	74191.6	73895.4	63504.8	1.1419	0.0176729	1.23293	0.302091	up	-	--
MW0103654	C15H21N5O4	Riboprine	N6-异戊烯基腺苷	Nucleotide and Its metabolites	核苷酸及其代谢物	Nucleotide and Its metabolites	核苷酸及其代谢物	3	0.5665	7724-76-7	14794.2	20965.6	17224.5	21332.2	18133.3	27639.9	37081.1	36237.3	40255.8	33832.5	1.52151	0.000382228	1.89342	0.920998	up	-	--
MW0148547	C2H6O4S	Dimethyl sulfate	硫酸二甲酯	Aldehyde,Ketones,Esters	醛、酮、酯类	Esters	酯类	3	0.5517	77-78-1 | 139443-72-4 | 62086-97-9 | 98478-67-2	55870.1	52409.3	52943.7	53186.8	55547.9	40005.8	45838.9	44605	43026.6	47284.3	1.48821	0.000377876	0.81776	-0.290251	down	C19177	--
MW0007483	C12H9F3N2O2	Leflunomide	来氟米特	Benzene and substituted derivatives	苯及其衍生物	Benzene and substituted derivatives	苯及其衍生物	2	0.711	75706-12-6	26357.6	18185.7	21474.7	28244.2	18930.2	34939.5	54786.4	40687.9	57173	51045	1.48577	0.00210742	2.1082	1.07601	up	C07905	--
MEDN1235	C7H11NO5	L-2-amino-6-oximelic acid	L-2-氨基-6-氧庚二酸	Organic acid and Its derivatives	有机酸及其衍生物	Organic acid and Its derivatives	有机酸及其衍生物	1	0.8284	75650-93-0	34713.7	53311.6	52461	44171.3	40956.4	32495.8	29202.3	31729	27973.6	35780.1	1.32447	0.0142272	0.696681	-0.521431	down	C03871	ko00300,ko01100,ko01110,ko01230
MW0013684	C32H58N2O7S	Chaps	章	Aldehyde,Ketones,Esters	醛、酮、酯类	Esters	酯类	2	0.8139	75621-03-3	561480	616879	609713	582882	618534	152916	148622	168937	152211	106610	1.60289	1.93911e-09	0.243953	-2.03532	down	-	--
MW0141177	C6H10O5	1,5-Anhydro-D-fructose	1，5-脱水D-果糖	Heterocyclic compounds	杂环化合物	Heterocyclic compounds	杂环化合物	3	0.5443	75414-43-6	4931.06	4197.8	3767.62	3852.11	4295.69	1025.29	1286.53	2110.9	1547.31	826.134	1.50373	1.44633e-05	0.322946	-1.63063	down	C06485	--
MW0113916	C5H13O14P3	Alpha-Phosphoribosylpyrophosphoric Acid	5-磷酸-D-核糖-D-二磷酸	Organic acid and Its derivatives	有机酸及其衍生物	Organic acid and Its derivatives	有机酸及其衍生物	2	0.6603	7540-64-9	2479.9	3445.32	2637.78	3537.18	3335.04	1095.37	1418.26	241.162	1783.4	2388.97	1.06254	0.00541828	0.448789	-1.15589	down	C00119	ko00030,ko00230,ko00240,ko00340,ko00400,ko00790,ko01100,ko01110,ko01120,ko01200,ko01230,ko01232,ko01240
FDATN00769	C31H47NaO6	Fusidate sodium	Fusidate Sodium	Others	其他	Medicine	药物	1	0.6173	751-94-0	834.149	1499.87	61.9632	98.9888	1016.68	6709.71	6903.35	8187.14	7073.98	4986.26	1.33736	4.07731e-05	9.64232	3.26938	up	C76403	--
MW0142070	C9H16N5O8P	2,5-Diamino-6-hydroxy-4-(5-phosphoribosylamino)pyrimidine	2,5-二氨基-6-(1-D-核糖氨基）嘧啶-4（3H)-酮5'-磷酸	Others	其他	Others	其他	3	0.777	73477-63-1	25220.3	22447.7	27094.9	23160.1	19626.4	13426.8	13169	14965.2	4308.16	9935.23	1.2922	0.00101063	0.474731	-1.07482	down	C01304	ko00740,ko00790,ko01100,ko01110,ko01240
MEDN0338	C9H10O3	D-Phenyllactic acid	L-(-)-3-苯基乳酸	Organic acid and Its derivatives	有机酸及其衍生物	Organic acid and Its derivatives	有机酸及其衍生物	1	0.9324	7326-19-4	171406	189566	195233	156030	213798	103195	78204.4	128066	69324.9	129100	1.41595	0.000866713	0.548458	-0.866548	down	C05607	ko00360,ko01100,ko01110
MW0159860	C5H5N5O	2-amino-3,7-dihydropurin-6-one	2-氨基-3,7-二氢嘌呤-6-一	Others	其他	Others	其他	3	0.599	73-40-5	12610.3	13378.3	13241.3	13569.4	12590.1	6919.26	7195.8	6135.21	5813.13	5406.91	1.58622	9.97953e-07	0.481276	-1.05506	down	C00242	ko00230,ko01100,ko01232
MW0139445	C18H14O8	Psoromic acid	羊脂酸	Organic acid and Its derivatives	有机酸及其衍生物	Organic acid and Its derivatives	有机酸及其衍生物	2	0.6497	7299/11/8	4707.92	5053.32	5438.05	4904	5541.18	3594.62	3584.21	3806.53	3879.84	3871.14	1.54583	0.000343421	0.730619	-0.452808	down	-	--
MW0003711	C16H15N3O4S	3,5-dimethyl PIT-1	3,5-二甲基 PIT-1	Benzene and substituted derivatives	苯及其衍生物	Benzene and substituted derivatives	苯及其衍生物	2	0.6045	701947-53-7	70686.1	79171.9	78774.5	73380.5	78830.8	346466	282809	325924	276368	89642.2	1.39323	0.0144823	3.46916	1.79459	up	-	--
MW0012919	C23H48NO7P	LPE(18:0/0:0)	LPE(18:0/0:0)	GP	甘油磷脂类	PC	磷脂酰胆碱	1	0.8556	69747-55-3	17895.7	40738.3	17901.8	33798.3	23124.1	117226	57281.7	59969.7	59567	48801.9	1.33883	0.0238945	2.56894	1.36118	up	-	--
MW0103535	C10H12N4O3	2',3'-Dideoxyinosine	2',3'-二脱氧肌苷	Nucleotide and Its metabolites	核苷酸及其代谢物	Nucleotide and Its metabolites	核苷酸及其代谢物	2	0.7452	69655-05-6	7040.1	6823.83	7917.23	6894.45	7046.71	3061.55	2604.87	3484.81	3001.74	3831.26	1.58709	8.35668e-07	0.447458	-1.16018	down	C06953	--
MW0108118	C4H6O5	Malic acid	苹果酸	Organic acid and Its derivatives	有机酸及其衍生物	Organic acid and Its derivatives	有机酸及其衍生物	3	0.8473	6915-15-7 | 617-48-1 | 143435-96-5	77390.6	85184.7	92759.8	90380.2	79853.3	56653	70113	61661.9	72471.4	75600.5	1.26394	0.00498517	0.790706	-0.338786	down	C00711 | C03668	--
MW0103560	C9H10FIN2O5	Fialuridine	氟尿苷	Nucleotide and Its metabolites	核苷酸及其代谢物	Nucleotide and Its metabolites	核苷酸及其代谢物	2	0.6279	69123-98-4	71764.4	61552.5	59946.6	61708.4	55530.9	36668.9	50828.9	51263.9	50645.5	45638.1	1.27756	0.00443252	0.756984	-0.401666	down	-	--
MW0003729	C16H10O6	3,8-Dihydroxy-1-methylanthraquinone-2-carboxylic acid	3,8-二羟基-1-甲基蒽醌-2-羧酸	Benzene and substituted derivatives	苯及其衍生物	Benzene and substituted derivatives	苯及其衍生物	2	0.6711	69119-31-9	3005.37	3192.74	2954.88	2937.36	3194.93	1772.76	1958.42	1509.04	1642.37	1690.43	1.5838	1.03904e-06	0.560867	-0.834268	down	-	--
MW0106190	C4H12N3O4P	Creatinolfosfate	肌酸磷酯	Organic acid and Its derivatives	有机酸及其衍生物	Phosphoric acids	磷酸类化合物	1	0.6108	6903-79-3	5381.3	4231.91	4812.43	5434.93	5904.6	10382.1	9990.62	9309.58	10223.1	8865.05	1.57091	3.39803e-06	1.89288	0.920585	up	-	--
MW0009710	C7H6O3	Salicylic acid	水杨酸	Benzene and substituted derivatives	苯及其衍生物	Benzene and substituted derivatives	苯及其衍生物	3	0.6963	69-72-7	2569.59	2457.72	2845.29	2511.94	3146.44	4455.98	4546.75	3645.69	4264.24	3566.47	1.48534	0.000822968	1.5135	0.597888	up	C00805	ko00621,ko00624,ko00626,ko00996,ko01053,ko01100,ko01110,ko01120,ko01220
MEDN0506	C8H16NO9P	N-Acetylglucosamine-1-phosphate	N-乙酰氨基葡萄糖1-磷酸	Carbohydrates and Its metabolites	碳水化合物及其代谢物	Phosphate sugars	磷酸糖	1	0.9069	6866-69-9	31137.9	48297.6	33122.3	32510.2	33038.7	13764.3	25471.9	12098.4	5504.87	8935.93	1.35436	0.00131992	0.369304	-1.43712	down	C04256	--
MW0132785	C39H32O15	3'',6''-Di-O-p-coumaroyltrifolin	3'',6''-Di-Op-香豆酰三叶草素	Heterocyclic compounds	杂环化合物	Heterocyclic compounds	杂环化合物	3	0.6736	68127-12-8	2713.13	2978.76	2944.32	2812.63	2986.65	96711.6	88923.8	100207	90326.8	74132.5	1.62452	4.12226e-05	31.1941	4.9632	up	-	--
MW0136827	C15H10O6	7,3',4',5'-Tetrahydroxyflavone	7,3'，4'，5'-四羟基黄酮	Flavonoids	黄酮	Flavonoid	黄酮	2	0.6378	67858-31-5	1932.93	2032.28	2074.65	2154.56	1943.38	5285.19	4343.15	4109.49	4805.14	3931	1.59815	0.000443806	2.21685	1.14851	up	-	--
MW0139715	C26H33NO12	[(2R,3R,4S,5S,6R)-2-[(1R,2Z,3S,4R,5S)-2-(cyanomethylidene)-3-hydroxy-4,5-dimethoxycyclohexyl]oxy-4,5-dihydroxy-6-(hydroxymethyl)oxan-3-yl] (Z)-3-(4-hydroxy-3-methoxyphenyl)prop-2-enoate	阿魏酸西蒙得辛酯	Aldehyde,Ketones,Esters	醛、酮、酯类	Esters	酯类	2	0.662	67411-22-7	3774.44	7562.01	3523.73	5580.69	4646.62	12772.4	8478.94	6999.63	7853.3	6386.8	1.15892	0.0365105	1.69372	0.760192	up	-	--
MEDP0322	C4H9NO3	L-Homoserine	L-高丝氨酸	Amino acid and Its metabolites	氨基酸及其代谢物	Amino acids	氨基酸	3	0.9443	672-15-1	19218.4	16358.7	13683.5	12965.3	14249.6	18080.9	19429.4	20709.7	22724.2	16151.9	1.1072	0.0320992	1.26964	0.344417	up	C00263	ko00260,ko00270,ko00300,ko00920,ko01100,ko01110,ko01120,ko01230
MW0007879	C17H11NO3	N-(1,4-dioxonaphthalen-2-yl)benzamide	N-(1,4-二氧杂萘-2-基)苯甲酰胺	Benzene and substituted derivatives	苯及其衍生物	Benzene and substituted derivatives	苯及其衍生物	2	0.6994	65240-86-0	18998.5	18794.2	20669.7	22112	24187.2	16521.8	45898.9	43711.9	33374.8	36936.7	1.08902	0.0499064	1.68424	0.752102	up	-	--
MW0125992	C5H4N2O4	Orotic acid	乳清酸	Organic acid and Its derivatives	有机酸及其衍生物	Organic acid and Its derivatives	有机酸及其衍生物	1	0.6561	65-86-1	8374.04	4976.46	5742.81	7173.35	4901.47	8464.56	9771.06	10129.7	12228.6	11810.1	1.36997	0.00226835	1.68133	0.749603	up	C00295	ko00240,ko01100,ko01240
MW0103512	C9H13N3O5	Cytidine	胞苷	Nucleotide and Its metabolites	核苷酸及其代谢物	Nucleotide and Its metabolites	核苷酸及其代谢物	1	0.7981	65-46-3	44014.3	46983.2	34567.9	64067	43803.5	56726.2	66181.5	56010.4	70540.4	68568	1.19222	0.0217253	1.36237	0.44612	up	C00475	ko00240,ko01100,ko01232,ko02010
MW0150558	C6H15O8P	Glycerophosphoglycerol	甘油磷酸甘油	Organic acid and Its derivatives	有机酸及其衍生物	Phosphoric acids	磷酸类化合物	3	0.6564	6418-92-4	26484.4	46430	26671.1	41236.5	27743.4	64379.7	52244.2	38075	38064.5	64126.2	1.06305	0.0430642	1.52398	0.607839	up	C03274	--
MEDTN01089	C6H10O6	D-Gulono-1,4-lactone	D（-)-古洛糖-γ-内酯	Aldehyde,Ketones,Esters	醛、酮、酯类	Esters	酯类	1	0.7601	6322-07-2 | 3327-64-8	382560	371624	2424.24	358032	539.179	1.68215e+06	1.98143e+06	1.32528e+06	2.1745e+06	762340	1.08827	0.00369291	7.10711	2.82926	up	C05410	--
MW0139958	C16H12O5	Wogonin	汉黄芩	Flavonoids	黄酮	Flavonoid	黄酮	2	0.5306	632-85-9	443339	545722	646496	511239	536153	328606	365514	513887	364267	375084	1.24143	0.0124971	0.725828	-0.462301	down	C10197	--
MW0168405	C6H13NO2	L-Isoleucine	L-别异亮氨酸	Amino acid and Its metabolites	氨基酸及其代谢物	Amino acids	氨基酸	1	0.8635	6306	1.07336e+06	1.1601e+06	1.11671e+06	1.18074e+06	1.19095e+06	626369	611951	720042	568381	804116	1.55653	5.84335e-05	0.58213	-0.780586	down	C00407	ko00280,ko00290,ko00460,ko00970,ko01100,ko01110,ko01210,ko01230,ko02010,ko05131
MW0016123	C5H10O3	3-Hydroxyisovaleric acid	3-羟基异戊酸	Organic acid and Its derivatives	有机酸及其衍生物	Organic acid and Its derivatives	有机酸及其衍生物	1	0.7557	625-08-1	95899.2	103904	98927.9	98376.3	105441	51613	45679.8	52460.6	44418.5	60450	1.59642	2.33051e-06	0.506662	-0.980905	down	-	--
MEDL01890	C8H8O	3-Methylbenzaldehyde	3-甲基苯甲醛	Benzene and substituted derivatives	苯及其衍生物	Benzene and substituted derivatives	苯及其衍生物	1	0.6418	620-23-5	10961.7	13392.3	12127.8	10544.2	14770.1	7579.01	5276.88	8678.33	4260.28	9662.39	1.31735	0.00389484	0.573773	-0.801447	down	C07209	ko00622,ko01100,ko01120,ko01220
MW0110710	C3H9NO	DL-Alaninol	2-氨基丙醇	Alcohol and amines	醇、胺类	Alcohols	醇类	2	0.655	6168-72-5 | 78-91-1	15764.6	9772.01	11145.7	13261.5	9702.24	18941.8	21276.4	18531.5	23915.1	24504.9	1.45332	0.00049832	1.79676	0.8454	up	-	--
MW0117239	C6H6N4O2	1-Methylxanthine	1-甲基黄嘌呤	Nucleotide and Its metabolites	核苷酸及其代谢物	Nucleotide and Its metabolites	核苷酸及其代谢物	2	0.7188	6136-37-4	72.7172	119.575	81.6617	29.4601	88.6492	171.671	118.71	108.946	128.867	144.92	1.04166	0.0165037	1.71685	0.779767	up	C16358	ko00232,ko01100,ko01110,ko01120
MW0121872	C24H18ClF2NO3	6-[2-[5-chloro-2-[(2,4-difluorophenyl)methoxy]phenyl]-1-cyclopentenyl]pyridine-2-carboxylic Acid	6-[2-[5-氯-2-[(2,4-二氟苯基)甲氧基]苯基]-1-环戊烯基]吡啶-2-羧酸	Organic acid and Its derivatives	有机酸及其衍生物	Organic acid and Its derivatives	有机酸及其衍生物	2	0.6152	612831-24-0	74183.5	81903.5	104049	69542.6	87227.4	48904.2	47834	64176.8	44070.8	56679.8	1.41678	0.00355195	0.627636	-0.671999	down	-	--
MW0015440	C23H38O4	Meteneprost	甲前列素	Hormones and hormone related compounds	激素及激素相关物质	Hormones and hormone related compounds	激素及激素相关物质	2	0.687	61263-35-2	18575.9	7484.84	15229	8603.06	16075.1	16049.5	44427.5	28002.8	29241.3	33509.3	1.26534	0.0163065	2.29249	1.19691	up	-	--
MW0014105	C11H22O3	3-Hydroxynonyl acetate	3-羟基壬基乙酸酯	Organic acid and Its derivatives	有机酸及其衍生物	Organic acid and Its derivatives	有机酸及其衍生物	3	0.5565	60826-15-5	31737.1	31356.5	27927	34139.9	31026.3	38622.3	31388	35155.2	35855.6	35117.8	1.07919	0.0312072	1.12775	0.173441	up	-	--
mws3185_N	C6H12O3	2-Hydroxycaproic acid	2-羟基己酸	Organic acid and Its derivatives	有机酸及其衍生物	Organic acid and Its derivatives	有机酸及其衍生物	1	0.8782	6064-63-7	660213	747811	771655	587870	797371	373348	281317	379520	260865	525468	1.45324	0.000495023	0.510676	-0.969521	down	-	--
MW0112843	C10H12N2O4	L-3-Hydroxykynurenine	L-3-羟基犬尿氨酸	Amino acid and Its metabolites	氨基酸及其代谢物	Amino acid derivatives	氨基酸衍生物	3	0.9169	606-14-4	2028.98	2246.16	1677.47	1784.48	1961.19	566.512	1985.78	305.61	1097.51	1230.22	1.03918	0.0332236	0.534696	-0.90321	down	C03227	ko00380,ko01100,ko01240
MW0124192	C14H21NO3	Furmecyclox	呋喃西林	Heterocyclic compounds	杂环化合物	Heterocyclic compounds	杂环化合物	3	0.7814	60568-05-0	7993.33	10262.5	8705.47	8132.65	8509.42	15237.3	11885	10582.4	12251.2	11611.9	1.37108	0.00648889	1.412	0.497736	up	C18912	--
MEDN0413	C5H8O4	Ethylmalonic acid	乙基丙二酸	Organic acid and Its derivatives	有机酸及其衍生物	Organic acid and Its derivatives	有机酸及其衍生物	1	0.7904	601-75-2	21154.6	20593	24549.7	22961.5	24368.3	27673.5	26773.2	28207.9	30302.2	26525.3	1.425	0.00129319	1.22754	0.295775	up	-	--
MEDN0383	C18H32O2	FFA(18:2)	亚油酸	FA	脂肪酰类	FFA	游离脂肪酸	1	0.9214	60-33-3	392.378	299.392	317.825	509.3	301.537	15374.1	10738.1	7394.16	12721	7946.44	1.6145	0.00214722	29.7587	4.89524	up	C01595	ko00591,ko01040,ko01100
MW0139726	C22H22O10	biochanin A 7-O-beta-D-glucoside	-	Flavonoids	黄酮	Isoflavones	异黄酮	2	0.6561	5928-26-7	19121.3	16482.1	32725.7	73608.6	62592.4	1695.32	5881.06	6114.64	3951.65	14109.8	1.33464	0.0392571	0.155246	-2.68737	down	C05376	--
MW0112917	C3H7O6P	3-Phosphoglyceraldehyde	3-磷酸​​甘油醛	Carbohydrates and Its metabolites	碳水化合物及其代谢物	Sugar derivatives	糖衍生物	2	0.7508	591-59-3 | 142-10-9	101677	115334	103254	103258	107600	82772.6	84844.5	94805.6	85712.3	97198.7	1.40009	0.00212611	0.838477	-0.254158	down	C00661	--
MW0155513	C35H52O8	Phorbol caprate, tiglate	佛波醇12-替吉酯13-癸酸酯	Terpenoids	萜类	Ditepenoids	二萜	3	0.5033	59086-92-9	32939.9	131282	78822.9	95876.7	121207	31748.8	25697.5	36684.9	37846.4	30233	1.28778	0.0261547	0.352533	-1.50417	down	C09157	--
MW0114155	C4H8O4	D-Erythrose	赤藓糖	Carbohydrates and Its metabolites	碳水化合物及其代谢物	Sugars	糖类	1	0.9609	583-50-6 | 1758-51-6	3.7398e+06	3.95915e+06	3.87108e+06	3.75886e+06	3.79525e+06	4.20422e+06	4.14047e+06	4.29827e+06	4.06397e+06	4.32348e+06	1.45167	0.000346177	1.09968	0.137082	up	C01796	--
MEDP0143	C10H16N2O3S	Biotin	D-生物素	CoEnzyme and vitamins	辅酶和维生素	CoEnzyme and vitamins	辅酶和维生素	1	0.6882	58-85-5	39198	44094.7	47104.2	17413.2	24053.9	95712.3	49675	60416.5	62677.1	47212.6	1.12276	0.0282813	1.83688	0.877257	up	C00120	ko00780,ko01100,ko01240,ko02010
MW0168068	C6H12O6	D-Allose	D-阿洛糖	Carbohydrates and Its metabolites	碳水化合物及其代谢物	Sugars	糖类	3	0.7667	579-36-2 | 478529-45-2	3392.24	3446.81	3612.02	2776.67	2964.54	8585.16	6342.27	3437.76	5477.09	5237.45	1.26468	0.0357904	1.7959	0.844709	up	C01487	ko00051,ko01100,ko01120,ko02010
MW0137736	C21H20O10	Cosmosiin	大波斯菊苷	Heterocyclic compounds	杂环化合物	Heterocyclic compounds	杂环化合物	3	0.772	578-74-5	4099.34	4588.52	4241.31	4979.53	4468.56	3796.19	3867.83	4381.26	4058.18	4059.77	1.06275	0.0461883	0.901059	-0.150306	down	C04608	--
MW0111056	C5H11Cl2N3	Histamine dihydrochloride	组胺二盐酸盐	Amino acid and Its metabolites	氨基酸及其代谢物	Small Peptide	小肽	2	0.6511	56-92-8	28493.9	24333	23002.6	27080.3	25037.9	33904.6	26736.1	28181.6	30511.2	28443.4	1.07775	0.0381852	1.15498	0.207865	up	-	--
FDATN01488	C5H9NO4	L-Glutamic acid	L-谷氨酸	Amino acid and Its metabolites	氨基酸及其代谢物	Amino acids	氨基酸	1	0.862	56-86-0	91706	112241	116586	72919.7	113868	178428	115603	123989	127205	132316	1.04659	0.0419936	1.33553	0.417412	up	C00025	ko00220,ko00250,ko00330,ko00332,ko00340,ko00430,ko00470,ko00480,ko00524,ko00630,ko00650,ko00660,ko00860,ko00910,ko00970,ko00997,ko00998,ko01100,ko01110,ko01120,ko01200,ko01210,ko01230,ko01240,ko02010,ko02020
MW0105531	C3H7NO2	L-Alanine	L-丙氨酸	Amino acid and Its metabolites	氨基酸及其代谢物	Amino acids	氨基酸	3	0.6996	56-41-7	300986	251968	258025	298472	239573	354155	381123	296640	409048	329688	1.32696	0.0088049	1.31254	0.392366	up	C00041	ko00250,ko00270,ko00430,ko00450,ko00470,ko00710,ko00970,ko00997,ko01100,ko01110,ko01120,ko01200,ko01230,ko01502,ko02010,ko04122
MW0120867	C19H18ClN3O4	5-(5-Chloro-2,4-dihydroxyphenyl)-N-ethyl-4-(4-methoxyphenyl)-1H-pyrazole-3-carboxamide	5-(5-氯-2,4-二羟基苯基)-N-乙基-4-(4-甲氧基苯基)-1H-吡唑-3-甲酰胺	Heterocyclic compounds	杂环化合物	Heterocyclic compounds	杂环化合物	2	0.5103	558640-51-0 | 940289-57-6	10473.9	11932.7	11275.3	12394.3	11594.7	12499.7	14460	12780.1	14228.2	13923.5	1.35683	0.00424622	1.17722	0.235389	up	-	--
MW0054663	C4H5NO3	Maleamic acid	马来酰胺酸	Alcohol and amines	醇、胺类	Amines	胺类	1	0.7797	557-24-4 | 29996-04-1	350535	378751	406103	380886	375861	183965	210975	226073	224718	245484	1.56407	2.71631e-06	0.576711	-0.79408	down	C01596	ko00760,ko01100,ko01120
MW0150241	C11H21NO11S3	Glucocheirolin	桂竹香苷	Organic acid and Its derivatives	有机酸及其衍生物	Organic acid and Its derivatives	有机酸及其衍生物	2	0.6043	554-86-9	19434.8	19150.2	16401	16811.6	17939.5	13433.8	15585.4	15274.9	15677.6	16098	1.28356	0.00799213	0.847694	-0.238384	down	-	--
MW0103202	C27H43NO7	Zygadenine	齐加腺苷	Alkaloids	生物碱	Alkaloids	生物碱	3	0.6507	545-45-9	2324.84	5114.65	2748.96	6433.35	4189.77	17863.4	9595.57	9018.68	12355.8	5294.04	1.2674	0.0298785	2.60083	1.37897	up	C10831	--
MW0110918	C6H16N6	Arcaine	1,4-二胍基丁烷	Alcohol and amines	醇、胺类	Polyamines	多胺	3	0.648	544-05-8	8925.77	7957.24	8090.1	8410.37	7125.3	25460.7	22185.3	11467.1	19409.8	12705.8	1.4142	0.0193229	2.25207	1.17125	up	C03047	--
MW0063244	C37H46O5	(5Z)-5-[(2E,4E,6E,8E)-11-[(4R)-4-hydroxy-2,6,6-trimethylcyclohexen-1-yl]-2,9-dimethylundeca-2,4,6,8-tetraen-10-ynylidene]-3-[(E)-2-[(1S,4S,6R)-4-hydroxy-2,2,6-trimethyl-7-oxabicyclo[4.1.0]heptan-1-yl]ethenyl]furan-2-one	-	FA	脂肪酰类	Others	其他	3	0.5158	54369-11-8	1108	1927.69	626.259	1911.75	1624.55	3700.13	2407.88	2516.62	2714.24	2762.92	1.21333	0.00372124	1.95905	0.970158	up	-	--
MW0106668	C2H6O4S	Ethyl sulfate	硫酸氢乙酯	Others	其他	Others	其他	2	0.7162	540-82-9	96298.8	97057.8	90765.8	97239.8	96053.7	29551.6	27351.5	24365.7	30523.8	42747.4	1.58756	5.52743e-06	0.323701	-1.62727	down	-	--
MW0125247	C9H10N2	Myosmine	肌胺	Heterocyclic compounds	杂环化合物	Heterocyclic compounds	杂环化合物	2	0.8835	532-12-7	69855	72315.5	78599.1	73583.1	78469.9	65730.4	62214.2	72999.3	62606.8	72402.9	1.11089	0.0370422	0.901109	-0.150227	down	C10160	--
MW0114308	C6H12O6	D-Mannose	D-甘露糖	Carbohydrates and Its metabolites	碳水化合物及其代谢物	Sugars	糖类	1	0.9019	530-26-7 | 46032-76-2	424393	368677	475480	549062	399782	564203	530068	511293	658958	515737	1.18223	0.0279762	1.25384	0.326354	up	C00159	ko00051,ko00052,ko00520,ko01100,ko01250,ko02010,ko02060
MW0126337	C8H13N2O5P	Pyridoxamine phosphate	吡哆胺-5'-磷酸	Organic acid and Its derivatives	有机酸及其衍生物	Organic acid and Its derivatives	有机酸及其衍生物	2	0.6915	529-96-4	798504	1.25798e+06	1.15451e+06	938202	972584	1.05489e+06	1.45216e+06	1.19935e+06	1.50211e+06	1.62315e+06	1.10858	0.0337627	1.33385	0.415592	up	C00647	ko00750,ko01100
MW0149020	C23H30Cl2NNa2O6P	Estramustine phosphate sodium	雌莫司汀磷酸钠	Organic acid and Its derivatives	有机酸及其衍生物	Phosphoric acids	磷酸类化合物	3	0.7011	52205-73-9	38943.4	51304	61323.8	52228.3	36355.5	135082	142305	67357.9	142361	128977	1.45756	0.00435642	2.56536	1.35916	up	-	--
MW0000195	C22H27NO4	Corydaline	紫堇	Alkaloids	生物碱	Alkaloids	生物碱	2	0.5179	518-69-4 | 6018-35-5	4501.39	6642.2	5907.96	6062.1	4672.47	8898.6	7258.96	7363.44	5892.86	6408.24	1.0586	0.0419813	1.28921	0.366485	up	-	--
MEDN0335	C4H6O4	Methylmalonic acid	甲基丙二酸	Organic acid and Its derivatives	有机酸及其衍生物	Organic acid and Its derivatives	有机酸及其衍生物	1	0.6716	516-05-2	57578.1	81839.1	63298.5	62752.7	81203.1	47398.4	37132.1	54279.2	48993.9	53218.3	1.31305	0.0101715	0.695246	-0.524405	down	C02170	ko00240,ko00280,ko00640,ko01100
MW0003089	C9H10O3	2-Hydroxy-2-phenylpropanoic acid	阿特罗乳酸	Organic acid and Its derivatives	有机酸及其衍生物	Organic acid and Its derivatives	有机酸及其衍生物	3	0.9916	515-30-0 | 4607-38-9	14756.7	15470.4	17549.6	13422.7	18027.4	8344.67	6565.32	10870	6454.3	10647.4	1.44847	0.000494333	0.541252	-0.885629	down	-	--
MEDN1387	C5H9NO4	O-acetyl-L-serine	O-乙酰基-L-丝氨酸	Amino acid and Its metabolites	氨基酸及其代谢物	Amino acid derivatives	氨基酸衍生物	1	0.7836	5147-00-2	21720.8	17104.3	21379.7	18686.5	14291.9	4978.08	16202.8	8369.72	5928.33	11934.2	1.22194	0.00786189	0.508816	-0.974783	down	C00979	ko00270,ko00920,ko00998,ko01100,ko01110,ko01120,ko01200,ko01230,ko04122
MW0115221	C18H32O16	Raffinose	棉籽糖	Carbohydrates and Its metabolites	碳水化合物及其代谢物	Sugars	糖类	2	0.6678	512-69-6	16974.9	29151.1	33531.7	24187.3	31980.1	8448.91	8398.16	7662.17	6554.08	10616	1.53606	0.00264439	0.30686	-1.70435	down	C00492	ko00052,ko01100,ko02010
MW0055369	C22H28O3	Norethindrone acetate	醋酸炔诺酮	Hormones and hormone related compounds	激素及激素相关物质	Hormones and hormone related compounds	激素及激素相关物质	2	0.8948	51-98-9	22492.4	35914.2	32002.3	54486.5	50543.6	42465.8	54111.5	64906	81850.1	64596	1.09854	0.0343937	1.57558	0.655882	up	C08152	--
MW0012806	C25H52NO7P	1-Heptadecanoyl-sn-glycero-3-phosphocholine	1-十七碳酰基-sn-甘油-3-磷酸胆碱	GP	甘油磷脂类	PC	磷脂酰胆碱	2	0.7965	50930-23-9	14840.3	24084.6	18633.9	20640.4	21280.6	10973.9	7885.38	12978.4	12950.8	12241	1.38939	0.00250732	0.573277	-0.802694	down	C04230	ko00564
MEDL00450	C20H32O2	Arachidonic acid	花生四烯酸	FA	脂肪酰类	FFA	游离脂肪酸	2	0.6383	506-32-1	2625.22	4837.62	2878.95	4353.88	2787.82	6029.8	6056.81	4863.86	5309.82	4275.39	1.21062	0.0145508	1.51776	0.60194	up	C00219	ko00590,ko00591,ko01040,ko01100,ko05140,ko05146
MW0052998	C18H30O2	gamma-Linolenic Acid	γ-亚麻酸	FA	脂肪酰类	FFA	游离脂肪酸	1	0.901	506-26-3	14.0719	5.30682	10.8801	5.63186	12.1375	13884.6	9682.7	6501.58	10744.7	5914.97	1.61802	0.00305713	972.943	9.92621	up	C06426	ko00591,ko01040,ko01100
MW0107617	C6H6O4	Kojic acid	曲酸	Organic acid and Its derivatives	有机酸及其衍生物	Organic acid and Its derivatives	有机酸及其衍生物	2	0.7266	501-30-4	1.06278e+06	1.06415e+06	1.01319e+06	1.01272e+06	1.03372e+06	879365	881059	805148	880809	909475	1.52691	0.000102012	0.839833	-0.251826	down	C14516	--
MW0006085	C9H8O4	Aspirin	乙酰水杨酸	Organic acid and Its derivatives	有机酸及其衍生物	Organic acid and Its derivatives	有机酸及其衍生物	1	0.5981	50-78-2	367325	339007	314587	244432	318820	237849	148791	213144	269099	216615	1.24468	0.0079232	0.685215	-0.545371	down	C01405	--
MW0114887	C9H17NO7	Muramic acid	胞壁酸	Organic acid and Its derivatives	有机酸及其衍生物	Organic acid and Its derivatives	有机酸及其衍生物	2	0.6259	484-57-1	3468.53	4045.72	2475.11	3907.76	5154.63	2246.71	1270.17	1735.96	1656.64	1865.17	1.44308	0.00658854	0.46057	-1.11851	down	C06470	--
MW0169491	C15H10O7	Morin	莫林	Flavonoids	黄酮	Flavonols	黄酮醇	2	0.5057	480-16-0	4374.45	6023.88	7656.39	4463.43	5320.3	340.765	1779.51	1709.61	418.425	850.723	1.43109	0.000546129	0.183165	-2.44878	down	C10105	--
MW0114562	C3H6O4	Glyceric acid	甘油酸	Organic acid and Its derivatives	有机酸及其衍生物	Organic acid and Its derivatives	有机酸及其衍生物	1	0.7777	473-81-4 | 600-19-1 | 118916-26-0	87927.5	71150.6	131941	88999.1	75914.2	204258	125438	162931	146885	147200	1.34495	0.00494548	1.7255	0.787016	up	C00258	ko00030,ko00260,ko00561,ko00630,ko00680,ko01100,ko01110,ko01120,ko01200
MEDL01794	C30H48O3	Betulinic acid	白桦脂酸	Terpenoids	萜类	Triterpene	三萜	1	0.9249	472-15-1	51.8466	1767.74	12.9457	6.83391	47.8298	7220.25	8030.51	7626.15	7103.45	6110.53	1.40234	5.47241e-07	19.1241	4.25732	up	C08619	--
MW0052535	C30H46O4	Enoxolone	18-甘草次酸	Terpenoids	萜类	Triterpene	三萜	1	0.7632	471-53-4	74683.1	82051.7	81098.6	77582.7	82272	198931	112495	159598	160192	90223.8	1.31591	0.027939	1.81408	0.85924	up	C02283	--
MW0107601	C5H11NO2	Isovaline	2-氨基-2-甲基丁酸酯	Amino acid and Its metabolites	氨基酸及其代谢物	Amino acid derivatives	氨基酸衍生物	2	0.7209	465-58-7 | 595-39-1	16926.2	16714.7	17207.2	18750.2	18470.4	8644.37	13164.9	10486.8	11323.3	13804.6	1.40429	0.00126852	0.652036	-0.616977	down	C03571	--
MW0015942	C30H48O5	Asiatic acid	亚洲酸	Organic acid and Its derivatives	有机酸及其衍生物	Organic acid and Its derivatives	有机酸及其衍生物	2	0.9308	464-92-6	35394.7	38886.9	38435.2	36743.8	38991.3	168239	131093	138293	141573	98274.1	1.59609	0.000930773	3.59493	1.84596	up	C08617	--
MW0007325	C8H8O4	Homogentisic acid	尿黑酸	Amino acid and Its metabolites	氨基酸及其代谢物	Amino acids	氨基酸	2	0.6969	451-13-8	208488	227651	194765	210694	231189	586814	556885	528056	594914	428467	1.59552	0.000277487	2.51227	1.32899	up	C00544	ko00130,ko00350,ko00643,ko01100,ko01120,ko01240
MW0054394	C24H40O3	Lithocholic acid	石胆酸	Bile acids	胆汁酸	Bile acids	胆汁酸	2	0.8153	434-13-9	276880	304199	300665	287434	305015	266373	131286	175397	172181	103001	1.30643	0.00955003	0.575391	-0.797384	down	C03990	ko00121
MW0115233	C5H11O8P	D-Ribulose 5-phosphate	核酮糖-5-磷酸	Carbohydrates and Its metabolites	碳水化合物及其代谢物	Phosphate sugars	磷酸糖	3	0.7728	4151-19-3	12956.7	12077.9	16532.8	13475.3	14079.1	16323.6	19042.3	20813.7	21199.8	15982.1	1.33494	0.00793013	1.35068	0.433691	up	C00199	ko00030,ko00040,ko00540,ko00680,ko00710,ko00740,ko01100,ko01110,ko01120,ko01200,ko01230,ko01240,ko01250
MW0000228	C6H12O6	D-Galactose	D-半乳糖	Carbohydrates and Its metabolites	碳水化合物及其代谢物	Sugars	糖类	2	0.816	41414-75-9	965461	948849	948140	984047	955125	917036	911433	936433	933168	954477	1.17683	0.0190834	0.968953	-0.0455012	down	C00124	ko00052,ko01100,ko02030,ko02060
MW0052880	C17H28O2	Farnesyl acetate	全反式十八烷基乙酸酯	Aldehyde,Ketones,Esters	醛、酮、酯类	Esters	酯类	3	0.6218	4128-17-0	2932.94	4222.28	3100.88	4158.56	2914.39	6007.81	6662.49	3861.7	5388.71	5902.06	1.3107	0.00752504	1.60556	0.683074	up	-	--
FDATN01282	C15H18N2O9	Uridine triacetate	uridine triacetate	Others	其他	Medicine	药物	1	0.634	4105-38-8 | 293738-13-3	491040	546715	540365	516585	548183	178418	237389	221289	229639	136932	1.54279	3.13493e-06	0.379761	-1.39683	down	-	--
MW0123113	C10H16N2O5S	Biotin sulfone	生物素砜	Aldehyde,Ketones,Esters	醛、酮、酯类	Ketones	酮类	2	0.7087	40720-05-6	4877.11	4805.62	5111.66	4973.69	4264.87	1924.45	3489.48	2585.38	3705.15	3517.32	1.27026	0.0041449	0.633372	-0.658875	down	C20387	ko00780
MW0106704	C19H34NO5P	Fingolimod phosphate ester, S-	芬戈莫德磷酸酯，S-	Organic acid and Its derivatives	有机酸及其衍生物	Organic acid and Its derivatives	有机酸及其衍生物	2	0.7132	402616-26-6	4981.02	7564.98	4260.05	7386.13	4644.34	17745.7	12614.5	9690.58	11656	9259.57	1.37522	0.00964239	2.11421	1.08012	up	C90298	--
MW0126594	C25H22N4O8	Streptonigrin	链黑素	Heterocyclic compounds	杂环化合物	Heterocyclic compounds	杂环化合物	2	0.6895	3930-19-6	4785.82	5042.29	4394.03	4600.42	4486.68	2337.17	2448.24	2659.97	2348.51	2693.16	1.61057	1.1743e-06	0.535712	-0.90047	down	C02081	--
MW0170029	C13H13N5O2	Zaprinast	扎普司特	Heterocyclic compounds	杂环化合物	Heterocyclic compounds	杂环化合物	2	0.707	37762-06-4	6276.26	7572.19	8234.99	6580.64	7334.86	9665.11	9752.98	8254.04	8685.37	9087.99	1.33864	0.00339426	1.26241	0.336183	up	-	--
MEDN0380	C16H30O2	FFA(16:1)	棕榈油酸	FA	脂肪酰类	FFA	游离脂肪酸	1	0.9235	373-49-9	23495.4	49811.4	24117.3	41076.8	25425.9	90665.2	74489.7	44020	67755.6	53248.3	1.28251	0.0115336	2.01419	1.0102	up	C08362	ko00061,ko01100
MW0144865	C6H12O5	Rhamnose	鼠李糖	Carbohydrates and Its metabolites	碳水化合物及其代谢物	Sugars	糖类	1	0.8468	3615-41-6	29397	30273.9	31989.2	35025.6	25556.1	42820.1	37842.9	34214.9	30896.4	43816.4	1.08198	0.0387371	1.24533	0.316524	up	C00507	ko00051,ko01100,ko01120
MW0002028	C8H7NO3	Formylanthranilic acid	2-(甲酰氨基)苯甲酸	Benzene and substituted derivatives	苯及其衍生物	Benzene and substituted derivatives	苯及其衍生物	3	0.8365	3342-77-6	114888	158844	209878	85692.3	96223	45763.4	15258.8	18197.5	15995.4	33774.5	1.49452	0.0078067	0.193816	-2.36724	down	C05653	ko00380,ko01100
MW0003108	C8H5F3O3	2-Hydroxy-4-trifluoromethyl benzoic acid	2-羟基-4-三氟甲基苯甲酸	Benzene and substituted derivatives	苯及其衍生物	Benzene and substituted derivatives	苯及其衍生物	2	0.6781	328-90-5	15239.1	23394.5	17468.2	17366.9	14919	10264.2	13212.5	15819.5	13937.8	10861.3	1.14077	0.0329355	0.725161	-0.463628	down	-	--
MW0137528	C15H10O7	Bracteatin	Bracteatin	Aldehyde,Ketones,Esters	醛、酮、酯类	Ketones	酮类	3	0.939	3260-50-2	253971	271201	275146	263029	279154	129046	176030	193994	137760	93876.3	1.40236	0.00166304	0.544288	-0.877557	down	C08577	--
MW0141812	C21H40NaO7P	1-Oleoyl lysophosphatidic acid sodium salt	1-油酰溶血磷脂酸钠盐	GP	甘油磷脂类	PA	磷脂酸	2	0.6675	325465-93-8 | 22556-62-3	4402.99	12372.1	6402.98	20367	18292.5	48686.5	20953.8	25415.6	19369.4	26258	1.11875	0.0400421	2.27504	1.18589	up	-	--
MW0164124	C11H12NO9P-2	Nicotinic acid mononucleotide	烟酸单核苷酸	Nucleotide and Its metabolites	核苷酸及其代谢物	Nucleotide and Its metabolites	核苷酸及其代谢物	3	0.6589	321-02-8	8931.62	5595.54	12450.5	11707.9	16548.2	20947.4	16194.4	24367.5	17930.9	17396.6	1.21002	0.00815736	1.75322	0.810007	up	-	--
MW0104827	C6H8O5	Oxoadipic acid	2-氧代己二酸	Organic acid and Its derivatives	有机酸及其衍生物	Organic acid and Its derivatives	有机酸及其衍生物	1	0.7805	3184-35-8	1.71617e+06	1.72601e+06	1.73028e+06	1.67464e+06	1.68301e+06	1.59735e+06	1.60501e+06	1.6229e+06	1.60784e+06	1.61787e+06	1.53984	0.000444452	0.943829	-0.0834025	down	C00322	ko00300,ko00310,ko00380,ko00680,ko01100,ko01110,ko01120,ko01210,ko01230,ko01240
MW0193983	C6H12O6	Polymannose	聚甘露糖	Carbohydrates and Its metabolites	碳水化合物及其代谢物	Sugars	糖类	2	0.7047	31103-86-3	137927	153255	144150	147568	151899	120616	126851	141936	126526	141374	1.19982	0.0198322	0.894534	-0.160792	down	-	--
MW0108608	C11H16N2O8	Spaglumic acid	N-乙酰天冬氨酰谷氨酸	Amino acid and Its metabolites	氨基酸及其代谢物	Amino acid derivatives	氨基酸衍生物	1	0.6176	3106-85-2	20927.2	18869.2	20270.4	20429.3	21529.5	15939.2	15222.4	18936.7	13759.4	16741.8	1.37546	0.00441019	0.789991	-0.340092	down	C12270	ko00250,ko01100
MW0105485	C12H16N2O4	Ala-Tyr	丙氨酸酪氨酸	Amino acid and Its metabolites	氨基酸及其代谢物	Small Peptide	小肽	2	0.6012	3061-88-9	14241.8	12469.9	17221.7	14959.9	13333.2	16005.7	28278.3	26974.3	24885.5	21541	1.36796	0.0113778	1.62938	0.704326	up	-	--
MW0006026	C14H13NO2	2,2-Diphenylglycine	2-氨基-2,2-二苯基乙酸	Benzene and substituted derivatives	苯及其衍生物	Benzene and substituted derivatives	苯及其衍生物	2	0.6353	3060-50-2	301144	330857	327014	312623	331745	188987	295314	215385	266578	98322.2	1.02496	0.0332887	0.663962	-0.590827	down	-	--
MW0118596	C9H10O4	Hydroxyphenyllactic acid	2-羟基-3-(4-羟基苯基)丙酸	Benzene and substituted derivatives	苯及其衍生物	Phenolic acids	酚酸类	1	0.9225	306-23-0	81471.4	93722.4	96160.2	85336.1	102685	57239.6	49344.8	71229.3	46645.4	74635.7	1.38898	0.00219622	0.651091	-0.619068	down	C03672	--
MW0007328	C9H10O4	Homovanillic acid	高香草酸	Organic acid and Its derivatives	有机酸及其衍生物	Organic acid and Its derivatives	有机酸及其衍生物	1	0.6212	306-08-1	10835.2	12014.9	13754	14298.5	14103.6	4869.54	8907.71	8232.9	7654.41	8501.24	1.35422	0.000627739	0.58711	-0.768298	down	C05582	ko00350,ko01100
MW0115262	C7H14O7	Sedoheptulose	景庚酮糖	Carbohydrates and Its metabolites	碳水化合物及其代谢物	Carbohydrates and Its metabolites	碳水化合物及其代谢物	3	0.9504	3019-74-7	86800.3	106371	97769.1	100298	106593	214556	175607	174522	195185	184562	1.58041	4.57779e-05	1.89709	0.923789	up	-	--
MW0011948	C18H20O4	1,3-Diacetoxy-4,6,12-tetradecatriene-8,10-diyne	1,3-Diacetoxy-4,6,12-tetradecatriene-8,10-diyne	Alcohol and amines	醇、胺类	Alcohols	醇类	3	0.6145	29576-66-7	6346.54	7463.57	7174.24	7830.92	7724.86	9387.36	8089.18	9583.13	8639.67	7962.07	1.23781	0.0104993	1.19489	0.256877	up	-	--
MW0123823	C13H10N2O3S	Ensulizole	恩苏唑	Heterocyclic compounds	杂环化合物	Heterocyclic compounds	杂环化合物	2	0.649	27503-81-7	52564.4	67471.8	64488.7	64629	59098.5	31514.7	33940.3	38592.5	30174.9	42119.9	1.52584	7.15915e-05	0.572071	-0.805733	down	-	--
MW0011096	C34H50O6	(2xi,3xi)-2,3-Dihydroxy-12,18-ursadien-28-oic acid diacetate	-	Organic acid and Its derivatives	有机酸及其衍生物	Organic acid and Its derivatives	有机酸及其衍生物	3	0.5626	273379-39-8	149268	163996	162091	154958	164436	67385.3	58959.2	71177.5	61257.8	54285.8	1.6095	1.43537e-08	0.393918	-1.34403	down	-	--
MW0114218	C6H11O9P	D-Glucono-1,5-lactone 6-phosphate	6-磷酸葡萄糖基-D-内酯	Organic acid and Its derivatives	有机酸及其衍生物	Organic acid and Its derivatives	有机酸及其衍生物	3	0.6953	2641-81-8	88900.2	98217.9	102296	97351.5	98134.1	40875.8	35820.8	33746.9	26535.7	30264.1	1.59823	5.97122e-08	0.344903	-1.53574	down	C01236	ko00030,ko01100,ko01110,ko01120,ko01200
MEDN0463	C6H13O9P	D-Fructose 6-Phosphate-Disodium Salt	D-果糖-6-磷酸二钠盐	Carbohydrates and Its metabolites	碳水化合物及其代谢物	Phosphate sugars	磷酸糖	1	0.6739	26177-86-6	31935.9	25838.5	25945.7	28821.9	29391.4	23931.9	17771.4	23572	18455.4	19663.3	1.39225	0.0021752	0.728468	-0.457063	down	-	--
FDATN01389	C18H38N4O15S	Kanamycin sulfate	硫酸卡那霉素	Others	其他	Medicine	药物	1	0.6089	25389-94-0 | 133-92-6 | 3847-27-6	20939.4	24573	21119.8	28122.4	17023.2	36543.2	95867.5	58681.7	97428.4	38646.9	1.40398	0.0310528	2.92695	1.5494	up	C08046	--
MW0054402	C15H29NO4	L-Octanoylcarnitine	L-辛酰基肉碱	FA	脂肪酰类	CAR	酰基肉碱	2	0.7229	25243-95-2	4176.44	4048.74	3848.47	3655.02	4452.21	2572.89	2200.95	3042.52	2739.2	2756.39	1.51527	0.000104357	0.659632	-0.600267	down	C02838	--
MW0103993	C13H21N3O8S	(R)-S-lactoylglutathione	S-D-乳酰谷胱甘肽	Amino acid and Its metabolites	氨基酸及其代谢物	Small Peptide	小肽	3	0.7309	25138-66-3	62050.5	56833	65201.7	45337.6	48438	86313.3	65788	101254	62475	82632.5	1.16625	0.0235665	1.43404	0.520082	up	C03451	ko00620,ko01100
MW0126012	C5H4N4O2	Oxypurinol	羟嘌醇	Heterocyclic compounds	杂环化合物	Heterocyclic compounds	杂环化合物	1	0.6698	2465-59-0 | 184764-63-4 | 187486-05-1 | 187486-06-2	69778.2	78292.9	78212.3	84356.1	85277.1	85134.1	88074.9	86047	85615.5	90365.6	1.11133	0.0444408	1.09932	0.136605	up	C07599	--
MW0014090	C16H32O3	3-Hydroxyhexadecanoic acid	3-羟基十六烷酸	FA	脂肪酰类	FFA	游离脂肪酸	1	0.6647	2398-34-7 | 928-17-6 | 20595-04-4	1294.89	234.395	275.201	144.028	122.979	14514.7	10230	2463.86	10865.3	2528.45	1.45283	0.032613	19.6005	4.29281	up	-	--
MW0105712	C10H18N4O6	L-Argininosuccinic acid	精氨酸琥珀酸	Amino acid and Its metabolites	氨基酸及其代谢物	Amino acid derivatives	氨基酸衍生物	3	0.8922	2387-71-5	632.145	1622.39	2093.5	1131.76	1422.52	529.238	323.571	831.962	345.376	723.742	1.25359	0.02347	0.39898	-1.32561	down	C03406	ko00220,ko00250,ko01100,ko01110,ko01230
MW0139505	C20H18O11	3-[(2R,3R,4R,5S)-3,4-dihydroxy-5-(hydroxymethyl)oxolan-2-yl]oxy-2-(3,4-dihydroxyphenyl)-5,7-dihydroxychromen-4-one	槲皮素3-阿拉伯糖苷	Flavonoids	黄酮	Flavonoid	黄酮	2	0.6293	22255-13-6	6662.12	6951.03	6330.38	8596.86	7053.35	10063.7	10725.3	8531.06	11836	10834.8	1.43993	0.00161737	1.46067	0.546634	up	-	--
MW0007460	C16H14O3	Ketoprofen	酮洛芬	Benzene and substituted derivatives	苯及其衍生物	Benzene and substituted derivatives	苯及其衍生物	2	0.6934	22071-15-4	7680.9	8963.97	8591.1	7550.52	9108.43	4057.75	3094.25	3534.15	2388.52	6510.58	1.42867	0.00149658	0.467485	-1.09701	down	C01716	--
MW0146878	C12H7Br4O5P	Bromofenofos	溴酚磷	Benzene and substituted derivatives	苯及其衍生物	Benzene and substituted derivatives	苯及其衍生物	3	0.6467	21466-07-9	21211.3	10986.4	20774.9	18339.3	12490.5	47790.1	54104.3	34989.8	41087.8	32453.1	1.47444	0.00133953	2.51097	1.32824	up	C18392	--
MEDP0461	C11H15N5O5	2-Methylguanosine	2-甲基鸟苷	Nucleotide and Its metabolites	核苷酸及其代谢物	Nucleotide and Its metabolites	核苷酸及其代谢物	1	0.6617	2140-77-4	9968.52	10149.2	10958.1	9969.7	11750.9	4767.66	4752.07	5471.66	5401.27	6727.99	1.5639	7.14808e-06	0.513683	-0.961049	down	-	--
MW0123679	C14H14N6O3	Dihydropteroate	7,8-二氢叶酸	Heterocyclic compounds	杂环化合物	Heterocyclic compounds	杂环化合物	3	0.678	2134-76-1	17429.9	11715.9	20986.3	12933.3	13878.5	5385.63	11561.9	9936.01	10520.7	10163.7	1.12362	0.0227863	0.618217	-0.693815	down	C00921	ko00790,ko01100,ko01240
MW0156122	C20H26D4O4	Prostaglandin B2-d4	前列腺素 B2-d4	Hormones and hormone related compounds	激素及激素相关物质	Hormones and hormone related compounds	激素及激素相关物质	2	0.7183	211105-23-6	9638.87	9682.3	8698.74	9841.59	9168.97	6075.22	6789.41	5302.79	5714.03	6163.8	1.55693	7.27252e-06	0.638846	-0.646459	down	-	--
MW0114495	C14H25NO11	beta-D-Galp-(1->3)-D-GalpNAc	β-D-半乳糖基-(1->3)-N-乙酰基-D-半乳糖胺；β-D-吡喃半乳糖基-(1->3)-N-乙酰基-D-半乳糖胺	Carbohydrates and Its metabolites	碳水化合物及其代谢物	Sugars	糖类	2	0.7176	20972-29-6	5912.94	6258.37	13559.5	17893.9	19405.7	208.581	1399.12	3316.07	1383.39	5980.86	1.21158	0.019711	0.194954	-2.3588	down	C07278	--
MW0138459	C20H20O4	Isobavachalcone	异瓦查尔酮	Aldehyde,Ketones,Esters	醛、酮、酯类	Ketones	酮类	2	0.772	20784-50-3 | 54676-49-2	6924.18	4478.95	5547.85	6062.13	4503.76	5832.32	11630.7	9770.31	11426.1	11101.3	1.32008	0.0109697	1.80837	0.854688	up	C08648	--
MW0193980	C6H15O9P	D-Sorbitol-6-phosphate	6-磷酸山梨糖醇	Carbohydrates and Its metabolites	碳水化合物及其代谢物	Phosphate sugars	磷酸糖	2	0.8765	20479-58-7	12898.5	12862.8	12767	12896.2	14270.4	9897.7	9061.73	10846	7947.77	9458.98	1.49699	0.000393346	0.718659	-0.476622	down	C01096	ko00051,ko01100,ko02060
MW0151196	C30H42N4O2	Homaline	霍马林	Heterocyclic compounds	杂环化合物	Heterocyclic compounds	杂环化合物	3	0.6976	20410-93-9	62481.8	68646.7	67849.2	64863.5	68830.9	227665	124893	188346	91257.9	107199	1.33111	0.0346419	2.22249	1.15218	up	C10599	--
MW0128009	C9H10O3	L-3-Phenyllactic acid	(R)-(+)-3-苯乳酸	Organic acid and Its derivatives	有机酸及其衍生物	Organic acid and Its derivatives	有机酸及其衍生物	1	0.6129	20312-36-1	40239.5	43560.9	42005.7	46256.5	44102.2	33794	26409.9	36012	26072.9	32254.7	1.43646	0.00157225	0.714934	-0.484119	down	C05607	ko00360,ko01100,ko01110
MEDN0075	C11H13NO3	N-Acetyl-L-phenylalanine	N-乙酰苯丙氨酸	Amino acid and Its metabolites	氨基酸及其代谢物	Amino acid derivatives	氨基酸衍生物	2	0.6446	2018-61-3	7604.68	9159.77	9626.59	8447.08	8791.75	12041.8	16108.6	13250.2	14093.8	15174.3	1.53269	0.000571512	1.61973	0.695754	up	C03519	ko00360,ko01100
MW0168855	C15H16O2	Bisphenol A	双酚A	Benzene and substituted derivatives	苯及其衍生物	Benzene and substituted derivatives	苯及其衍生物	2	0.6331	1980/5/7	20702.2	23574.4	25750.6	23446.9	23961.9	27850.7	31162.7	28359.3	26668.1	30200.9	1.39371	0.00158956	1.22826	0.296615	up	C13624	ko00363,ko01100,ko01120
MW0109418	C3H6O2	Propionic acid	丙酸	Organic acid and Its derivatives	有机酸及其衍生物	Organic acid and Its derivatives	有机酸及其衍生物	1	0.7607	1979/9/4	2.9764e+06	3.63668e+06	3.37792e+06	3.31701e+06	3.56134e+06	2.53592e+06	2.39103e+06	2.91945e+06	2.58279e+06	3.04443e+06	1.34495	0.00382627	0.798705	-0.324266	down	C00163	ko00640,ko00642,ko00760,ko01100,ko01120,ko01220
MW0063582	C3H9O6P	sn-Glycerol 3-phosphate	甘油 3-磷酸	GP	甘油磷脂类	GP	甘油磷脂类	3	0.8811	1957/3/4	25947.6	30670.3	24101.1	20781.5	26940.8	62999.5	65023	54027.4	63272.8	63083.3	1.5779	8.05962e-07	2.40114	1.26372	up	C00093	ko00561,ko00564,ko01100,ko01110,ko02010
MW0106754	C4H9NO2	gamma-Aminobutyric acid	（2R)-2-羟基-2-苯乙基芥子油苷	Amino acid and Its metabolites	氨基酸及其代谢物	Small Peptide	小肽	3	0.9814	1956/12/2	2010.52	910.32	1630.01	1154.19	1291.62	2073.86	1997.54	1825.04	2547.15	3567.08	1.18379	0.0314873	1.71663	0.779578	up	C00334	ko00250,ko00330,ko00410,ko00650,ko00760,ko01100,ko01120,ko02024
MW0105495	C6H12N2O3	L-Alanyl-L-alanine	Ala Ala	Amino acid and Its metabolites	氨基酸及其代谢物	Small Peptide	小肽	1	0.9043	1948-31-8	600369	364043	436700	495540	394410	828315	1.00652e+06	820389	1.11668e+06	1.06356e+06	1.51804	0.000219503	2.11058	1.07764	up	-	--
MW0054535	C26H52NO7P	1-(9Z-octadecenoyl)-sn-glycero-3-phosphocholine	1-油酰基-sn-甘油-3-磷酸胆碱	GP	甘油磷脂类	LPC	溶血磷脂酰胆碱	2	0.7997	19420-56-5	127.642	55.1636	34.7961	191.567	52.7414	3170.76	3032.93	3420.9	2979.34	2091.64	1.57963	0.000190999	31.8147	4.99162	up	-	--
MW0111798	C5H11O7P	1-deoxy-D-xylulose 5-phosphate	1-脱氧-D-木酮糖-5-磷酸	Organic acid and Its derivatives	有机酸及其衍生物	Organic acid and Its derivatives	有机酸及其衍生物	3	0.887	190079-18-6	8240.37	7081.1	4267.57	8863.55	8426.32	13035.3	16116.8	12782.5	13458.4	13913	1.39098	0.000335352	1.87929	0.910186	up	C11437	ko00270,ko00730,ko00900,ko01100,ko01110,ko01240
MW0105040	C12H24O3	3-Hydroxydodecanoic acid	3-羟基十二烷酸	Organic acid and Its derivatives	有机酸及其衍生物	Organic acid and Its derivatives	有机酸及其衍生物	3	0.7049	1883-13-2 | 53941-38-1	5121.52	7560.97	8503.82	8365.92	5358.6	14824.3	17901.7	11390.9	17254.7	18293.4	1.48771	0.000750239	2.28196	1.19027	up	-	--
MW0146662	C14H25NO11	4-O-beta-D-mannopyranosyl-N-acetyl-D-glucosamine	β-D-甘露糖基-1，4-N-乙酰基-D-葡糖胺；4-O-BETA-D-吡喃甘露糖基-N-乙酰基-D-葡糖胺	Alcohol and amines	醇、胺类	Amines	胺类	3	0.7865	186765-90-2	2816.29	386.075	324.887	745.648	139.917	3202.97	5610.99	3664.85	8690.28	3317.98	1.34348	0.0142967	5.54908	2.47225	up	C20887	--
MW0004417	C16H18O2	4,4'-(2-Methylpropylidene)bisphenol	4,4'-(2-甲基亚丙基)双酚	Benzene and substituted derivatives	苯及其衍生物	Benzene and substituted derivatives	苯及其衍生物	2	0.6561	1844-00-4	14011.2	14263.2	22706.3	18041.2	15729.6	6292.46	11129.2	9922.72	9509.68	10926.5	1.32252	0.00640133	0.563774	-0.826812	down	-	--
MW0013390	C39H54O7	2alpha-Hydroxypyracrenic acid	2α-羟基吡咯酸	Organic acid and Its derivatives	有机酸及其衍生物	Organic acid and Its derivatives	有机酸及其衍生物	3	0.657	182682-96-8	41541.4	45640.1	45110	43124.9	45762.6	160394	156354	196931	168502	118617	1.60056	0.000744908	3.62058	1.85622	up	-	--
MW0104831	C5H8O3	2-Oxovaleric acid	2-戊酮酸	Organic acid and Its derivatives	有机酸及其衍生物	Organic acid and Its derivatives	有机酸及其衍生物	1	0.616	1821-02-9	68421.7	67943.3	68090.2	85605.5	90512	13603.7	6616.52	11678.7	6904.09	21295	1.56027	2.23446e-05	0.157915	-2.66278	down	C06255	--
MW0010092	C15H22O4	Zinniol	[2-(羟甲基)-3-甲氧基-4-甲基-5-(3-甲基丁-2-烯氧基）苯基]甲醇	Benzene and substituted derivatives	苯及其衍生物	Benzene and substituted derivatives	苯及其衍生物	2	0.8113	17811-28-8	6416.59	13839.7	12425.3	22562.3	23699	29860.1	28629.3	32072.4	39246.6	30625.8	1.25355	0.00418622	2.03228	1.0231	up	-	--
MW0160147	C11H13NO6	Nicotinic acid riboside	烟酸核苷	Organic acid and Its derivatives	有机酸及其衍生物	Organic acid and Its derivatives	有机酸及其衍生物	3	0.7432	17720-18-2	5015.48	3284.13	3329.84	3999.9	6139.25	1189.34	1806.56	1470.84	1096.64	1860.93	1.50318	0.00478277	0.341056	-1.55192	down	-	--
MW0111849	C19H37O7P	1-Palmitoylglycerone 3-phosphate	棕榈酰甘油磷酸酯	Organic acid and Its derivatives	有机酸及其衍生物	Organic acid and Its derivatives	有机酸及其衍生物	3	0.7021	17378-38-0	11559.8	13540.4	9005.07	15612.9	8720.04	33882.6	27165.9	21109.4	25397.6	20579.9	1.44845	0.00208455	2.19267	1.13269	up	C01192	--
MW0054524	C24H50NO7P	LPC(16:0/0:0)	LPC(16:0/0:0)	GP	甘油磷脂类	LPC	溶血磷脂酰胆碱	2	0.679	17364-16-8	172.41	193.092	251.715	271.168	199.305	5547.19	4997.98	6217.48	5194.21	3802.12	1.62125	0.000233856	23.6823	4.56574	up	C04230	ko00564
FDATN00990	C19H18N4NaO2S+	Ilaprazole sodium	Ilaprazole sodium	Others	其他	Medicine	药物	1	0.7067	172152-50-0	8408.89	9238.89	9131.32	8729.73	9263.19	68473.7	64833.3	68037.1	66456	58657.3	1.62456	5.09801e-06	7.29155	2.86622	up	-	--
MW0137347	C30H18O10	Amentoflavone	穗花杉双黄酮	Flavonoids	黄酮	Flavonoid	黄酮	2	0.6306	1617-53-4	136339	143850	149924	116824	117653	152401	162706	143678	158375	142411	1.06077	0.0486448	1.14292	0.192721	up	C10018	--
MW0134516	C20H18O9	5-Hydroxy-3,3',7,8-tetramethoxy-4',5'-methylenedioxyflavone	5-Hydroxy-3,3',7,8-tetramethoxy-4',5'-methylenedioxyflavone	Flavonoids	黄酮	Flavonoid	黄酮	3	0.7172	161697-25-2	22456.5	23439	21793.6	22831	24158.5	9261.9	10999	9817.1	9388.63	12318.3	1.59788	3.37263e-07	0.451566	-1.14699	down	-	--
MW0063695	C6H12N2O3	Daminozide	氨基叠氮化物	FA	脂肪酰类	Others	其他	2	0.712	1596-84-5	4876.51	1954.55	4218.01	4135.8	2725	6897.36	14677.2	10742.6	17123.9	15710.1	1.467	0.00553697	3.63772	1.86304	up	-	--
MW0005121	C9H8O4	4-Hydroxyphenylpyruvic acid	4-羟基苯基丙酮酸	Benzene and substituted derivatives	苯及其衍生物	Benzene and substituted derivatives	苯及其衍生物	1	0.6926	156-39-8	35763.2	48524	56473.6	44416	46816.5	76161.3	91062.4	79661.9	79574.8	76380.2	1.51994	5.8247e-05	1.73643	0.796125	up	C01179	ko00130,ko00261,ko00350,ko00400,ko00401,ko00998,ko01055,ko01100,ko01110,ko01210,ko01230,ko01240
MEDN0417	C6H12O4	Mevalonate	甲羟戊酸	Organic acid and Its derivatives	有机酸及其衍生物	Organic acid and Its derivatives	有机酸及其衍生物	1	0.707	150-97-0	342303	423042	383553	347159	366342	248229	168904	301156	173330	342715	1.23455	0.0177992	0.662765	-0.59343	down	C00418	ko00900,ko01100,ko01110
MW0111489	C6H14O10P2	(S)-Mevalonic acid-5-pyrophosphate	（R)-甲戊酸-5-焦磷酸酯	Organic acid and Its derivatives	有机酸及其衍生物	Organic acid and Its derivatives	有机酸及其衍生物	2	0.6367	1492-08-6	32949.3	25263.3	26529.9	29801.9	30724	21523.6	16272.4	22264.8	15883.7	19354.3	1.44383	0.000822851	0.65602	-0.608189	down	-	--
MW0114405	C4H10O4	Erythritol	赤藓糖醇	Carbohydrates and Its metabolites	碳水化合物及其代谢物	Carbohydrates and Its metabolites	碳水化合物及其代谢物	2	0.6128	149-32-6	1.21089e+06	1.18295e+06	1.27782e+06	1.27348e+06	1.30588e+06	1.60686e+06	1.56028e+06	1.45223e+06	1.54297e+06	1.41512e+06	1.50539	0.000452051	1.2122	0.277624	up	C00503	ko02010
MW0006873	C8H7N3O5	Dinitolmide	地尼托胺	Benzene and substituted derivatives	苯及其衍生物	Benzene and substituted derivatives	苯及其衍生物	1	0.6733	148-01-6	144356	136081	149126	178105	143995	175270	187472	153425	200877	179482	1.18498	0.0263973	1.19272	0.254258	up	-	--
MW0014154	C6H10O3	3-Methyl-2-oxovaleric acid	3-甲基-2-氧戊酸	Organic acid and Its derivatives	有机酸及其衍生物	Organic acid and Its derivatives	有机酸及其衍生物	3	0.5445	1460-34-0 | 39748-49-7	246896	371109	283984	192166	329375	166837	152744	221128	103106	241931	1.14997	0.0283776	0.622218	-0.684508	down	C03465	--
MW0103589	C10H15N5O11P2	Guanosine-5'-diphosphate	鸟苷-5'-二磷酸	Nucleotide and Its metabolites	核苷酸及其代谢物	Nucleotide and Its metabolites	核苷酸及其代谢物	3	0.9489	146-91-8 | 157420-46-7 | 105184-12-1 | 105184-46-1	15951.6	13740.2	13648.4	14363.2	11864.5	7048.53	12975.9	12229.5	11696.1	9607.32	1.00078	0.0402275	0.769857	-0.377337	down	C00035	ko00230,ko01100,ko01232,ko04144
MW0147059	C35H34N2O8	Cannabisin C	大麻素C	Lignans and Coumarins	木脂素和香豆素	Lignans	木脂素	3	0.657	144506-18-3	6497.78	34803	8501.69	19194.6	13216.7	38936.5	37322.7	33588.2	52955.4	57616.9	1.27988	0.00406876	2.68105	1.4228	up	C17907	--
MW0148590	C26H35NO4	Diprenorphine	二丙诺啡	Benzene and substituted derivatives	苯及其衍生物	Benzene and substituted derivatives	苯及其衍生物	3	0.766	14357-78-9	1437.45	4269.19	1581.42	4087.35	1712.87	14336.4	8417.5	5531.09	6054.03	4769.68	1.28396	0.0370929	2.98807	1.57922	up	-	--
MEDL02332	C12H24O2	FFA(12:0)	十二烷酸(月桂酸)	FA	脂肪酰类	FFA	游离脂肪酸	1	0.8314	143-07-7	18123.9	19334.3	19391.2	21186.2	16581	50224.7	56371.9	29284	51728.1	36034.3	1.50811	0.00686898	2.36368	1.24103	up	C02679	ko00061,ko00333,ko01100,ko01110
MW0159882	O3S-2	Sulfite	亚硫酸盐	Others	其他	Metal, Non-metal and related compounds	金属、非金属及相关物质	3	0.8853	14265-45-3	215601	276148	281024	227467	222231	186372	205647	171764	176632	213421	1.25987	0.0147739	0.780252	-0.357987	down	-	--
MW0007500	C14H12N6O	Levosimendan	左西孟旦	Benzene and substituted derivatives	苯及其衍生物	Benzene and substituted derivatives	苯及其衍生物	3	0.5027	141505-33-1	88907	98859.9	105864	99792.2	110713	81883.3	84100.9	92780.4	78052.9	95548	1.17761	0.0201045	0.857637	-0.221561	down	-	--
MW0146999	C18H32CaN2O10	Calcium pantothenate	D-泛酸钙（维生素B5）	CoEnzyme and vitamins	辅酶和维生素	CoEnzyme and vitamins	辅酶和维生素	1	0.9452	137-08-6	1.88884e+06	2.06649e+06	2.1911e+06	2.09438e+06	2.25239e+06	1.75134e+06	1.72538e+06	2.00049e+06	1.6742e+06	1.94955e+06	1.21561	0.0147392	0.86732	-0.205363	down	-	--
MW0137504	C13H16O10	beta-Glucogallin	β-葡糖胆素	Heterocyclic compounds	杂环化合物	Heterocyclic compounds	杂环化合物	3	0.5197	13405-60-2 | 554-37-0	3217.01	3160.5	2059.25	3262.16	1904.37	5599.1	5718.11	3591.64	6337.7	4833.62	1.3667	0.00314827	1.9172	0.938997	up	C01158	ko00999
MW0103684	C15H24N2O17P2	Uridine-5'-diphosphate-glucose	UDP葡萄糖	Nucleotide and Its metabolites	核苷酸及其代谢物	Nucleotide and Its metabolites	核苷酸及其代谢物	1	0.9105	133-89-1	27456.7	35294.5	38336.9	32709.8	38844.2	50207.8	40586.8	85074.5	66691.8	58868.2	1.29741	0.0248223	1.74598	0.804034	up	C00029	ko00040,ko00052,ko00053,ko00500,ko00520,ko00524,ko00541,ko00561,ko01051,ko01100,ko01110,ko01240,ko01250
MW0008802	C11H19NO9	N-Acetyl-Neuraminic Acid	N-乙酰神经氨酸	Amino acid and Its metabolites	氨基酸及其代谢物	Amino acid derivatives	氨基酸衍生物	2	0.7202	131-48-6 | 489-46-3	19238.7	25130	19491	27449.8	21444.7	35629.2	42955.1	40752.1	43819	39341.6	1.53359	3.69423e-05	1.79592	0.84472	up	C00270	ko00520,ko00541,ko01100,ko01250
MW0103994	C5H8O5	L-2-Hydroxyglutaric acid	L-2-羟基戊二酸	Organic acid and Its derivatives	有机酸及其衍生物	Organic acid and Its derivatives	有机酸及其衍生物	3	0.9713	13095-48-2	16016.1	14605.7	20582.5	18368.1	17618.2	26770.1	25307.8	24679.9	29310.9	23196.9	1.4806	0.000413771	1.48256	0.568094	up	C03196	ko00310,ko01100,ko01120
MW0113863	C10H14N5O7P	2'-Adenylic acid	腺苷-2'-磷酸	Nucleotide and Its metabolites	核苷酸及其代谢物	Nucleotide and Its metabolites	核苷酸及其代谢物	2	0.6313	130-49-4 | 81012-86-4	19720.5	25691.1	26120.7	20062.7	20713.1	34247.3	33860.1	30900.3	27521.2	26325.4	1.30348	0.00552568	1.36102	0.444693	up	C00946	--
MEDN0204	C3H4O3	Pyruvic acid	丙酮酸	Organic acid and Its derivatives	有机酸及其衍生物	Organic acid and Its derivatives	有机酸及其衍生物	1	0.7957	127-17-3	23626	26167	32091.2	33607.1	27562.9	70861	37013.1	62066	80860.1	35358.1	1.28726	0.0331005	2.00035	1.00025	up	C00022	ko00010,ko00020,ko00030,ko00040,ko00053,ko00250,ko00260,ko00261,ko00270,ko00290,ko00330,ko00350,ko00360,ko00362,ko00430,ko00440,ko00470,ko00620,ko00621,ko00622,ko00630,ko00650,ko00660,ko00680,ko00710,ko00720,ko00730,ko00760,ko00770,ko00900,ko00997,ko00998,ko01100,ko01110,ko01120,ko01200,ko01210,ko01220,ko01230,ko01240,ko01502,ko02060
MW0149874	C11H22N6O4	Glutaminyl-arginine	Gln Arg	Amino acid and Its metabolites	氨基酸及其代谢物	Small Peptide	小肽	2	0.6926	126590-89-4	1437.49	1285.91	2822.33	2644.06	1485	5878.28	8101.89	4015.1	5500.91	3752.19	1.44004	0.0075903	2.81643	1.49387	up	-	--
MW0194047	C7H12O5	3-Isopropylmalic acid	3-异丙基苹果酸	Organic acid and Its derivatives	有机酸及其衍生物	Organic acid and Its derivatives	有机酸及其衍生物	3	0.6573	126576-14-5	79955.9	80832.9	100026	92978.8	88686.1	36393.2	59967.4	52612.4	56193.8	63754.5	1.37716	0.00051915	0.60776	-0.718427	down	C04411	ko00290,ko01100,ko01110,ko01210,ko01230
MW0016023	C9H16O4	Azelaic acid	壬二酸	Organic acid and Its derivatives	有机酸及其衍生物	Organic acid and Its derivatives	有机酸及其衍生物	1	0.8642	123-99-9	8044.49	9364.09	9587.99	10326.4	12852.8	34084.5	26209.2	35461.4	28505.5	18549.1	1.52144	0.00271409	2.84619	1.50903	up	C08261	--
MW0168601	C7H6O2	4-Hydroxybenzaldehyde	4-羟基苯甲醛	Benzene and substituted derivatives	苯及其衍生物	Benzene and substituted derivatives	苯及其衍生物	1	0.8661	123-08-0	33576.8	30793.7	30036.7	38281.1	27118.1	32360.3	21820.8	20399.9	22204.1	20476.5	1.19752	0.0207269	0.733773	-0.446594	down	C00633	ko00363,ko00623,ko00627,ko01100,ko01120
MW0056909	C29H56NO9P	Pov-pc	-	GP	甘油磷脂类	PC	磷脂酰胆碱	2	0.5211	121324-31-0	145452	159933	158075	151119	160362	88315.1	119552	141723	115983	81275.5	1.25231	0.0124138	0.705666	-0.502942	down	-	--
MW0004191	C11H16O2	3-tert-Butyl-4-hydroxyanisole	3-叔丁基-4-羟基茴香醚	Benzene and substituted derivatives	苯及其衍生物	Phenolics	苯酚类	2	0.6874	121-00-6	30509	30143.5	30507.3	32092.1	30488.2	40354.1	35097.5	33712.8	35532.6	34155.4	1.36979	0.0113293	1.16334	0.218276	up	-	--
MW0107875	C7H15N3O3	Homocitrulline	L-高瓜氨酸	Amino acid and Its metabolites	氨基酸及其代谢物	Amino acids	氨基酸	1	0.6162	1190-49-4	21491.4	27740.7	23450.4	32349.3	34870.1	31638.1	35950.4	38751.2	36925.3	37055.5	1.13947	0.0299041	1.28891	0.366148	up	C02427	--
MW0124176	C22H25N3O3	Fumitremorgin C	福米特莫金 C	Heterocyclic compounds	杂环化合物	Heterocyclic compounds	杂环化合物	2	0.5327	118974-02-0	14567.5	15949	14274.9	13103.3	11712.7	3163.16	7008.21	8163.6	4898.66	7294.12	1.40431	0.000185728	0.43857	-1.18912	down	-	--
MW0105221	C5H6O6	4-Hydroxy-2-oxoglutaric acid	4-羟基-2-酮戊二酸	Organic acid and Its derivatives	有机酸及其衍生物	Organic acid and Its derivatives	有机酸及其衍生物	3	0.9618	1187-99-1	2862.47	3063.04	2071.86	3640.61	3122.75	1821.46	2112.35	2133.42	2032.85	2449.42	1.2079	0.0261209	0.7147	-0.48459	down	C01127	ko00630,ko01100
MW0009623	C15H10O7	Quercetin	槲皮素	Flavonoids	黄酮	Flavonols	黄酮醇	3	0.7641	117-39-5	300829	330510	326671	312296	331398	309514	206054	249133	141042	123084	1.17771	0.0279469	0.642333	-0.638606	down	C00389	ko01100,ko01110
MW0168579	C13H26O2S	3-Thiatetradecanoic Acid	3-硫代十四烷酸	FA	脂肪酰类	Others	其他	2	0.5307	116296-31-2	49636.6	54534.5	53900.9	51459.9	54680.9	202878	139500	200731	139349	109380	1.54276	0.00467356	2.99697	1.58351	up	-	--
MW0006795	C14H9Cl5O	Dicofol	三氯杀螨醇	Benzene and substituted derivatives	苯及其衍生物	Benzene and substituted derivatives	苯及其衍生物	3	0.6034	115-32-2	27597.3	24855.1	22761.2	24759.3	23884.8	14833.2	18670.5	21239.3	19679.1	20086.7	1.32237	0.00313042	0.763043	-0.390164	down	-	--
MEDP0904	C18H34O2	FFA(18:1)	油酸	FA	脂肪酰类	FFA	游离脂肪酸	1	0.9271	112-80-1	57942.7	108159	65279.6	105234	71580.3	295788	248252	208664	272678	183204	1.51964	0.000460725	2.9608	1.56599	up	C00712	ko00061,ko00073,ko01040
ZINC3860193	C4H4O4	Fumaric acid	富马酸盐	Organic acid and Its derivatives	有机酸及其衍生物	Organic acid and Its derivatives	有机酸及其衍生物	1	0.7925	110-17-8	1996.72	2265.99	2002.54	1723.13	2083.38	42319.4	48115.2	39668.5	54140	29367.5	1.62093	0.000613047	21.2089	4.40659	up	C00122	ko00020,ko00190,ko00220,ko00250,ko00350,ko00360,ko00620,ko00643,ko00650,ko00720,ko00760,ko01100,ko01110,ko01120,ko01200,ko01220,ko02020
MW0007542	C4H4O4	Maleic acid	马来酸	Organic acid and Its derivatives	有机酸及其衍生物	Organic acid and Its derivatives	有机酸及其衍生物	1	0.8143	110-16-7	183358	157080	203452	215901	175429	96865.4	131250	76108.9	141916	92184.3	1.33098	0.0012928	0.575612	-0.79683	down	C01384	ko00350,ko00650,ko00760,ko01100,ko01120
MW0169880	C4H6O4	Succinic acid	琥珀酸	Organic acid and Its derivatives	有机酸及其衍生物	Organic acid and Its derivatives	有机酸及其衍生物	1	0.9717	110-15-6	1.34715e+07	1.63212e+07	1.51666e+07	1.4897e+07	1.61858e+07	1.15448e+07	1.09723e+07	1.33392e+07	1.17613e+07	1.36675e+07	1.34407	0.0039389	0.805937	-0.311261	down	C00042	ko00020,ko00190,ko00250,ko00310,ko00350,ko00360,ko00361,ko00620,ko00630,ko00640,ko00650,ko00720,ko00760,ko00920,ko01100,ko01110,ko01120,ko01200,ko01220,ko02020
MW0106333	C12H16N2O4S	Cys-Tyr	半胱氨酸-酪氨酸	Amino acid and Its metabolites	氨基酸及其代谢物	Small Peptide	小肽	2	0.6474	1089-23-2	4125.89	2482.12	3932.99	2757.61	3732.1	2165.63	2755.51	2084.12	2506.57	2307.26	1.17826	0.0308391	0.693986	-0.527021	down	-	--
MW0124723	C12H10N4O2	Lumichrome	荧光色	Heterocyclic compounds	杂环化合物	Heterocyclic compounds	杂环化合物	1	0.8849	1086-80-2	126780	116680	133310	80025.5	89089.3	86772.6	59559.5	51378.8	62205.3	65865.9	1.32786	0.00974678	0.596797	-0.744689	down	C01727	ko00740
MEDN0651	C4H4O3	Succinic anhydride	丁二酸酐	Organic acid and Its derivatives	有机酸及其衍生物	Organic acid and Its derivatives	有机酸及其衍生物	1	0.8863	108-30-5	462921	560700	520470	515255	548457	395283	374999	466727	405876	482667	1.2889	0.00777419	0.815073	-0.294998	down	C19524	--
MW0194191	C5H11O7P	Deoxyribose 5-phosphate	5-磷酸脱氧核糖	Organic acid and Its derivatives	有机酸及其衍生物	Organic acid and Its derivatives	有机酸及其衍生物	2	0.6753	102916-66-5	36527.4	41249.2	36316.7	35835.8	39955.7	32024.6	29120.5	35023.9	29562	34822.5	1.31016	0.00798761	0.845531	-0.24207	down	C00673	ko00030,ko01100
MW0115220	C12H12O5	Radicinin	萝卜素	Heterocyclic compounds	杂环化合物	Heterocyclic compounds	杂环化合物	2	0.7009	10088-95-6 | 1402-20-6	6688.11	5705.9	5795.47	5687.52	5954.71	3129.16	3583.85	3526.95	4328.94	4546.16	1.46773	0.000269161	0.640763	-0.642137	down	-	--
MEDN0589	C6H13NO3S	Cyclamic acid	甜蜜素	Organic acid and Its derivatives	有机酸及其衍生物	Organic acid and Its derivatives	有机酸及其衍生物	2	0.7229	100-88-9	20858	9979.04	12684.9	17705.6	10650.7	29252.1	49908.3	36953.9	55454.6	54907.7	1.49015	0.00229871	3.15084	1.65574	up	C02824	ko00930,ko01120
MW0111911	C6H12N3O8P	{[(2R,3S,4R,5R)-3,4-dihydroxy-5-[(formamidomethanimidoyl)amino]oxolan-2-yl]oxy}phosphonic acid	2-(甲酰胺基)-N1-(5-磷酸-D-核糖基）乙am	Others	其他	Others	其他	3	0.6984	-	7398.67	7558.94	6073.43	6696.45	7435.24	5728.53	4697.7	4870.88	4180.5	5673.55	1.42938	0.00123007	0.715279	-0.483422	down	-	--
MW0129335	C19H20O7S	{5-[(E)-2-{3,5-dihydroxy-4-[(1E)-3-methylbut-1-en-1-yl]phenyl}ethenyl]-2-hydroxyphenyl}oxidanesulfonic acid	{5-[（E)-2-{3，5-二羟基-4-[（1E)-3-甲基丁-1-烯-1-基]苯基}乙烯基]-2-羟基苯基}氧代磺酸	Organic acid and Its derivatives	有机酸及其衍生物	Organic acid and Its derivatives	有机酸及其衍生物	3	0.6953	-	67983.3	74690.9	73823.3	70574.6	74891.4	125403	106260	125036	107738	80338.4	1.39823	0.0105624	1.50506	0.589817	up	-	--
MW0163563	C35H31MgN4O5-	magnesium	-	Tryptamines,Cholines,Pigments	色胺、胆碱、色素	Pigments	色素	3	0.5614	-	241.44	921.461	104.848	948.743	524.874	2945.16	1906.03	1279.5	1474.25	1238.03	1.1961	0.0141926	3.22575	1.68964	up	-	--
MW0148758	C16H26N2O15P2	dTDP-6-deoxy-beta-L-talose	dTDP-6-脱氧-β-L-塔罗糖	Nucleotide and Its metabolites	核苷酸及其代谢物	Nucleotide and Its metabolites	核苷酸及其代谢物	3	0.5486	-	28172.5	32174.3	29466.3	29873.4	25314.9	48230	40727.2	35259	35294.8	47102.7	1.35617	0.00827937	1.42491	0.510868	up	C03187	ko00523,ko00541,ko01100,ko01110,ko01250
MW0128888	C45H36O18S	[9,17,19,21-tetrahydroxy-5,13-bis(3-hydroxyphenyl)-18-[3,5,7-trihydroxy-2-(3-hydroxyphenyl)-3,4-dihydro-2H-1-benzopyran-4-yl]-4,12,14-trioxapentacyclo[11.7.1.0(2),(1)(1).0(3),.0(1),(2)]henicosa-2(11),3(8),9,15(20),16,18-hexaen-6-yl]oxidanesulfonic acid	[9,17,19,21-四羟基-5,13-双（3-羟基苯基)-18- [3,5,7-三羟基-2-(3-羟基苯基)-3,4-二氢-2H-1 -苯并吡喃-4-基] -4,12,14-三氧杂五环[11.7.1.0（2），（1）（1）.0（3）,. 0（1），（2）] henicosa-2（11 ），3（8），9,15（20），16,18-己烯-6-基]氧烷磺酸	Organic acid and Its derivatives	有机酸及其衍生物	Organic acid and Its derivatives	有机酸及其衍生物	3	0.6272	-	41576.8	45679	45148.4	43161.6	45801.6	132652	134395	148695	128589	92349	1.58997	0.000850028	2.87613	1.52413	up	-	--
MW0138716	C39H38O9	[2,4-dihydroxy-3-(3-methylbut-2-enyl)phenyl]-[(1S,2R,6R)-6-(2,4-dihydroxyphenyl)-2-[4-[(E)-2-(2,4-dihydroxyphenyl)ethenyl]-2,6-dihydroxyphenyl]-4-methylcyclohex-3-en-1-yl]methanone	[2,4-二羟基-3-(3-甲基丁-2-烯基)苯基]-[(1S,2R,6R)-6-(2,4-二羟基苯基)-2-[4-[(E)- 2-(2,4-二羟基苯基)乙烯基]-2,6-二羟基苯基]-4-甲基环己-3-烯-1-基]甲酮	Heterocyclic compounds	杂环化合物	Heterocyclic compounds	杂环化合物	3	0.63	-	450.668	482.693	349.474	304.286	406.539	175.902	236.014	137.322	150.953	207.283	1.48594	0.000957818	0.45518	-1.13549	down	-	--
MW0139979	C29H20O8	Yuccaol A	玉兰A	Heterocyclic compounds	杂环化合物	Heterocyclic compounds	杂环化合物	3	0.6028	-	146098	295000	258904	192768	226639	221942	379635	276046	379155	399877	1.06307	0.0407815	1.47994	0.565535	up	-	--
MW0159424	C5H13O8P	Xylitol 5-phosphate	木糖醇5-磷酸; D-木糖醇5-磷酸	Organic acid and Its derivatives	有机酸及其衍生物	Organic acid and Its derivatives	有机酸及其衍生物	3	0.8505	-	287926	347318	261113	355553	298535	570409	600027	414728	546889	570145	1.48983	0.00070259	1.74285	0.801451	up	C02895	--
MW0158880	C15H26N4O8	Val-Ala-Ser-Asp	-	Amino acid and Its metabolites	氨基酸及其代谢物	Small Peptide	小肽	2	0.7331	-	11410.7	9854.11	8394.93	11000.6	7626.31	35732.8	27860.1	15058.5	27331	19848	1.45393	0.0109465	2.60591	1.38179	up	-	--
MW0103695	C28H43N5O23P2	UDP-N-acetylmuramoyl-L-alanyl-D-glutamic acid	UDP-N-乙酰基村酰基-L-丙氨酰基-D-谷氨酸	Nucleotide and Its metabolites	核苷酸及其代谢物	Nucleotide and Its metabolites	核苷酸及其代谢物	2	0.8586	-	18587.9	64649.4	37239.8	27198.1	56505.5	14398.2	12232.1	22711	10909.1	14352.8	1.29964	0.0386038	0.365378	-1.45254	down	-	--
MW0103694	C20H31N3O19P2	UDP-N-acetylmuraminate	UDP-N-乙酰氨基甲酸酯	Nucleotide and Its metabolites	核苷酸及其代谢物	Nucleotide and Its metabolites	核苷酸及其代谢物	2	0.8984	-	196268	301376	181424	264476	299497	124271	168661	213590	173626	140460	1.16231	0.0264143	0.660161	-0.59911	down	-	--
MEDN1087	C15H24N2O17P2	UDP-D-galactose	尿苷二磷酸-D-半乳糖	Carbohydrates and Its metabolites	碳水化合物及其代谢物	Sugars	糖类	1	0.8813	-	35660.2	29855.1	27333.2	32296.8	22783.8	47989.8	35215.2	77180	64203.7	52534.6	1.31121	0.0197323	1.87335	0.905623	up	-	--
MW0158456	C23H31N5O11	Tyr-Glu-Gln-Asp	酪氨酸-谷氨酸-谷氨酸-天冬氨酸	Amino acid and Its metabolites	氨基酸及其代谢物	Small Peptide	小肽	2	0.7126	-	4270.12	9521.32	4575.15	6538.65	5433.32	16112.3	8607.28	9670.85	10510.4	7713.17	1.15528	0.0394984	1.73423	0.794295	up	-	--
MW0102972	C57H86O6	Triparinarin	三肝素	GL	甘油脂类	TG	甘油三酯	3	0.5506	-	8840.46	15583.9	10750.6	14847	11507.8	29594.9	19525.9	19074	17110.9	16505.7	1.24066	0.0238203	1.65467	0.726541	up	-	--
MW0157719	C18H33N5O8	Thr-Lys-Ala-Glu	-	Amino acid and Its metabolites	氨基酸及其代谢物	Small Peptide	小肽	2	0.7181	-	3864.52	6992.67	3810.15	5814.16	4171.53	8577.25	8255.63	5687.39	6894.14	7477.06	1.1764	0.017869	1.49643	0.581522	up	-	--
MW0126453	C13H22O3	Riesling acetal	雷司令乙缩醛	Heterocyclic compounds	杂环化合物	Heterocyclic compounds	杂环化合物	3	0.6582	-	123883	109481	119385	122485	114939	109121	104320	94381.6	112112	99930.1	1.21152	0.00967692	0.88087	-0.182999	down	-	--
MW0011775	C25H49O19P3	PtdIns-(3,5)-P2 (1,2-dioctanoyl)	PtdIns-(3,5)-P2 (1,2-二辛酰基)	GP	甘油磷脂类	PI	磷脂酰肌醇	2	0.5176	-	486235	534213	527999	504771	535646	311050	241964	276729	252248	135057	1.43689	0.000367305	0.470109	-1.08893	down	-	--
MW0155193	C24H34N4O9	Phe-Glu-Val-Glu	苯丙氨酰-谷氨酰-缬氨酸-谷氨酸	Amino acid and Its metabolites	氨基酸及其代谢物	Small Peptide	小肽	2	0.7144	-	3042.15	3374.26	3601.35	3687.45	3516.55	4756.62	4829.02	4086.57	4419.27	4225.21	1.46924	0.000667255	1.29584	0.37389	up	-	--
MW0155158	C24H36N8O8	Phe-Gln-Asp-Arg	-	Amino acid and Its metabolites	氨基酸及其代谢物	Small Peptide	小肽	2	0.6746	-	8410.48	15996	8829.92	14643	11509.8	26690.8	22528.9	21931.6	23242.9	18077.3	1.3882	0.000868842	1.8938	0.921286	up	-	--
MW0154289	C23H22N2O6S	Nap-Met-OH	-	Amino acid and Its metabolites	氨基酸及其代谢物	Small Peptide	小肽	2	0.6809	-	107835	118475	117099	111946	118793	60109	57435.4	58001.4	57019.6	55138.5	1.61954	1.52167e-06	0.501097	-0.996838	down	-	--
MW0103628	C21H29N7O17P3+	NADP nicotinamide-adenine-dinucleotide phosphate	NADP烟酰胺-腺嘌呤-二核苷酸磷酸	Nucleotide and Its metabolites	核苷酸及其代谢物	Nucleotide and Its metabolites	核苷酸及其代谢物	3	0.8348	-	6812.61	7671.15	6561.48	8036.68	6480.87	10127.8	7788.73	8030.71	9559.92	8386.73	1.20713	0.0190185	1.23426	0.303651	up	C00006	ko00195,ko00480,ko00760,ko00983,ko01100,ko01240
MW0139153	C10H17N7O6	N'-Hydroxyneosaxitoxin	N'-羟基新蛤毒素	Amino acid and Its metabolites	氨基酸及其代谢物	Amino acid derivatives	氨基酸衍生物	3	0.6293	-	32891.3	38690.7	48812.8	22891.5	27461.9	92190.8	66230.6	70557.2	57947.4	50158	1.33549	0.00593076	1.97416	0.981239	up	-	--
MW0138978	C14H14O8	Mono-trans-p-coumaroylmesotartaric acid	单反式对香豆酰基内异酒石酸	Organic acid and Its derivatives	有机酸及其衍生物	Organic acid and Its derivatives	有机酸及其衍生物	3	0.7117	-	73795.7	81076.8	79204.4	76608.6	81293.4	170479	145466	154305	136183	103916	1.50178	0.00425137	1.81221	0.857753	up	-	--
MW0148619	C35H30MgN4O5	Mg-2,4-Divinylpheoporphyrin	Mg-2,4-二乙烯基脱卟啉	Aldehyde,Ketones,Esters	醛、酮、酯类	Esters	酯类	3	0.7986	-	3090.76	15615.4	3747.81	12678.1	6996.1	57339.6	26191.2	37162.2	32619.2	31910.8	1.3871	0.00341986	4.39665	2.13641	up	-	--
MEDP0060	C5H11NO3S	Methionine sulfoxide	蛋氨酸亚砜	Amino acid and Its metabolites	氨基酸及其代谢物	Amino acid derivatives	氨基酸衍生物	1	0.6304	-	43710.5	49104.9	49229.9	50861.9	49292.4	54413	68578.6	53530	60356.5	54765.3	1.29457	0.0211163	1.20414	0.268009	up	-	--
MW0153203	C23H46N8O5	Lys-Val-Ile-Arg	-	Amino acid and Its metabolites	氨基酸及其代谢物	Small Peptide	小肽	2	0.7823	-	294340	321042	319619	305769	324388	233701	154644	164177	152222	100545	1.42776	0.00141051	0.51451	-0.958729	down	-	--
MW0153271	C23H44NO7P	LPE(0:0/18:2)	LPE(0:0/18:2)	GP	甘油磷脂类	PE	磷脂酰乙醇胺	1	0.9169	-	894.641	1739.24	480.653	2395.71	838.729	17036	9914.37	10537	11722.8	7011.44	1.51384	0.00305145	8.85523	3.14653	up	-	--
MW0103419	C10H12N4O4S	L-Thioinosine	L-硫代肌苷	Nucleotide and Its metabolites	核苷酸及其代谢物	Nucleotide and Its metabolites	核苷酸及其代谢物	2	0.6241	-	76927.5	91422.4	94858.3	69916.6	73990.7	97713.7	103705	98711.1	94291	94067.8	1.18384	0.0267829	1.19988	0.262887	up	-	--
MW0152731	C5H11NO3S	L-Methionine (R)-S-oxide	L-蛋氨酸（R)-S-氧化物	Amino acid and Its metabolites	氨基酸及其代谢物	Amino acid derivatives	氨基酸衍生物	3	0.9889	-	1815.09	1466.77	1574.11	877.212	934.654	18349.7	9915.78	7243.36	18396.2	4466.55	1.5045	0.0224622	8.75421	3.12998	up	-	--
MW0138594	C39H32O14	Kaempferol 3-(2'',4''-di-(Z)-p-coumaroylrhamnoside)	山奈酚 3-(2'',4''-di-(Z)-p-香豆酰鼠李糖苷)	Flavonoids	黄酮	Flavonoid	黄酮	3	0.5256	-	1.44756e+06	1.59038e+06	1.57191e+06	1.50274e+06	1.59465e+06	216561	215112	238071	212919	115902	1.59658	1.02936e-09	0.129562	-2.94829	down	-	--
MW0151149	C23H41N9O5	His-Val-Ile-Arg	-	Amino acid and Its metabolites	氨基酸及其代谢物	Small Peptide	小肽	2	0.8293	-	10787.8	11796.6	12802.9	11524.6	13317.2	8656.34	11131.4	10020.5	11428.6	10878.5	1.00095	0.0431628	0.865284	-0.208755	down	-	--
MW0151128	C24H30N6O10	His-Tyr-Glu-Asp	-	Amino acid and Its metabolites	氨基酸及其代谢物	Small Peptide	小肽	2	0.6619	-	7281.4	16533.6	5286.78	13037.1	7555.05	33534	18259.9	19118.1	20039.6	14397.6	1.20548	0.0245797	2.11996	1.08403	up	-	--
MW0150910	C22H38N8O6	His-Gln-Val-Lys	组氨酸-谷酰胺-缬氨酸-赖氨酸	Amino acid and Its metabolites	氨基酸及其代谢物	Small Peptide	小肽	2	0.8058	-	23919.6	27952.3	20269.5	45707.9	31201.4	149919	91590.2	60517.8	62059.1	67842	1.39531	0.0260491	2.89786	1.53499	up	-	--
MW0007271	C16H15ClO6	Griseophenone B	灰苯酮 B	Benzene and substituted derivatives	苯及其衍生物	Benzene and substituted derivatives	苯及其衍生物	2	0.7211	-	8339.53	7987.39	7860.5	7041.51	8454.66	5951.61	5310.4	6809.53	5093.83	6114.62	1.45323	0.000847019	0.737836	-0.438628	down	C18837	--
MW0013103	C3H9O6P	Glycerophosphoric acid	甘油磷酸	GP	甘油磷脂类	PA	磷脂酸	1	0.8014	-	23102.6	30357.5	22760.2	29409.8	25365.8	73411.8	61456.5	45432.4	64529.2	64508.2	1.54543	0.000757541	2.36143	1.23966	up	C03189	--
MW0114549	C6H13O9P	Glucose 1-phosphate	1-磷酸半乳糖	Organic acid and Its derivatives	有机酸及其衍生物	Organic acid and Its derivatives	有机酸及其衍生物	3	0.9327	-	59805.5	96598.4	58394.3	67036.1	62812.6	45061.9	34044.3	43018.6	27696.5	40923.6	1.41708	0.00860523	0.55345	-0.853475	down	-	--
MW0115536	C6H12O6	Glucose	葡萄糖	Carbohydrates and Its metabolites	碳水化合物及其代谢物	Sugars	糖类	1	0.774	-	34059.7	36883.9	33285.4	30903.6	29195.1	35963.6	39793	40217.3	32507.6	43482.2	1.01343	0.0472763	1.16818	0.224258	up	C00031	ko00010,ko00030,ko00052,ko00500,ko00520,ko00521,ko00524,ko00901,ko01100,ko01110,ko02010,ko02020,ko02060,ko04113,ko05111
MW0138159	C15H22N4O3	Feruloylagmatine	阿魏酰胍	Heterocyclic compounds	杂环化合物	Heterocyclic compounds	杂环化合物	3	0.5394	-	6854.13	7075.25	7688.63	7251.66	6934.12	12970.9	11616	10621.6	12502.2	9491.95	1.54074	0.00187467	1.59767	0.675968	up	C18325	ko00330,ko01100
MW0148655	C22H42O4	Docosanedioic acid	二十二烷二酸酯	FA	脂肪酰类	FFA	游离脂肪酸	3	0.737	-	254225	277263	273015	262490	270468	123354	106037	118244	86732.4	78977.9	1.57975	3.87007e-06	0.38382	-1.3815	down	C19625	ko00073
MW0137869	C19H12O7	Daphnoretin	西瑞香素	Heterocyclic compounds	杂环化合物	Heterocyclic compounds	杂环化合物	3	0.5974	-	54718	52740.9	53794.3	52684.1	53383.3	46413.5	48563.2	49784.8	45893.4	49937.3	1.46708	0.00151767	0.900014	-0.15198	down	C09216	--
MEDL00401	C15H22O2	Confertifoline	康福特林	Aldehyde,Ketones,Esters	醛、酮、酯类	Esters	酯类	1	0.8957	-	12078.5	11923.2	12935.6	12431.8	12791.9	22049.6	18716	15639.6	18745.8	14355.3	1.39819	0.0146265	1.43991	0.525984	up	-	--
MW0161475	C13H16O7	Benzoyl-beta-D-glucoside	苯甲酰-β-D-葡萄糖苷	Benzene and substituted derivatives	苯及其衍生物	Benzene and substituted derivatives	苯及其衍生物	3	0.7418	-	10982.4	10958.9	11158.9	10742	12929.4	9127.1	8416.17	10388.4	8517.85	9883.19	1.34134	0.00547505	0.816125	-0.293138	down	-	--
MW0168814	C10H12N2O3S	Bentazone	苯他宗	Benzene and substituted derivatives	苯及其衍生物	Benzene and substituted derivatives	苯及其衍生物	2	0.685	-	7906.15	9395.17	10046	11374.6	9713.88	2996.92	7058.35	5043.37	7162.77	9055.16	1.03988	0.0261232	0.646558	-0.629149	down	C10965	--
MW0105795	C13H17N3O5	Asn-Tyr	L-天冬酰胺酰-L-酪氨酸	Amino acid and Its metabolites	氨基酸及其代谢物	Small Peptide	小肽	2	0.7408	-	28557.9	26694.2	54353.2	88776.3	85265.9	1895.03	4366.59	6443.51	3346.28	12464.7	1.45821	0.0178628	0.100533	-3.31425	down	-	--
MW0145803	C22H43N11O6	Asn-Leu-Arg-Arg	-	Amino acid and Its metabolites	氨基酸及其代谢物	Small Peptide	小肽	2	0.7671	-	210052	230777	228096	218058	231396	135538	89592.9	98924.3	94967.3	119650	1.57114	2.53918e-05	0.481654	-1.05393	down	-	--
MW0145360	C24H44N8O8	Arg-Gly-Glu-Val-Leu	-	Amino acid and Its metabolites	氨基酸及其代谢物	Small Peptide	小肽	2	0.5444	-	10129.4	16480.1	14167.1	14573.7	16221	10801.9	9620.72	11718.3	12071.9	10277.4	1.1164	0.0366597	0.761342	-0.393384	down	-	--
MW0144388	C17H22N6O12P2S	Adenosine diphospho-5-beta-ethyl-4-methylthiazole-2-carboxylic acid	ADP-5-乙基-4-甲基噻唑-2-羧酸酯；腺苷二磷酸-5-β-乙基-4-甲基噻唑-2-羧酸	Nucleotide and Its metabolites	核苷酸及其代谢物	Nucleotide and Its metabolites	核苷酸及其代谢物	3	0.5618	-	500.255	916.899	1970.35	2631.94	1893.24	2076.32	2271.97	3173.9	3934.99	4122.33	1.07985	0.0271637	1.96893	0.977411	up	C20784	ko00730,ko01100,ko01240
MW0143953	C15H17N3O6	7-demethylmitomycin A	7-去甲基丝裂霉素A	Heterocyclic compounds	杂环化合物	Heterocyclic compounds	杂环化合物	3	0.7015	-	8589.56	9525.26	8040.96	8819.37	8894.71	5996.46	3714.7	6581.01	3857.34	5766.02	1.41664	0.00195633	0.590737	-0.759413	down	C21163	--
MW0194314	C28H44N2O8S	5S-Hydroxy-6R-(S-gamma-glutamylcysteinyl)-7E,9E,11Z,14Z-eicosatetraenoic acid	5S-羟基-6R-(S-γ-谷氨酰半胱氨酰)-7E,9E,11Z,14Z-二十碳四烯酸	FA	脂肪酰类	Oxidized lipids	氧化脂质	2	0.7103	-	1.42855e+06	1.56949e+06	1.55126e+06	1.483e+06	1.57371e+06	275439	129433	143604	135004	77851.9	1.58325	1.55478e-09	0.100096	-3.32054	down	-	--
MW0134377	C56H40O9	5-{4-[(E)-2-{3-[3-(3,5-dihydroxyphenyl)-6-hydroxy-2-phenyl-2,3-dihydro-1-benzofuran-4-yl]-2-phenyl-1-benzofuran-5-yl}ethenyl]-6-hydroxy-2-phenyl-2,3-dihydro-1-benzofuran-3-yl}benzene-1,3-diol	5-{4-[（E)-2-{3-[3-(3，5-二羟基苯基)-6-羟基-2-苯基-2，3-二氢-1-苯并呋喃-4-基]-2-苯基-1-苯并呋喃-5-基}乙烯基]-6-羟基-2-苯基2，3-二氢-1-苯	Benzene and substituted derivatives	苯及其衍生物	Benzene and substituted derivatives	苯及其衍生物	3	0.7772	-	11214.8	15102.8	18878.1	6880.7	13363.3	770.011	3822.96	2514.47	1460.15	5006.87	1.38439	0.0042918	0.207434	-2.26927	down	-	--
MW0168639	C9H6FNO2	5-fluoroindole-2-carboxylic acid	5-氟吲哚-2-甲酸	Heterocyclic compounds	杂环化合物	Indole and Its derivatives	吲哚及其衍生物	1	0.7228	-	11610.5	11464.3	11147.5	10618.6	10896.5	6720.9	10868.3	10046	9409.14	8918.77	1.04305	0.0469431	0.824638	-0.278167	down	-	--
MW0105312	C12H12N2O4	5-Hydroxyindoleacetylglycine	5-羟吲哚乙酰甘氨酸	Amino acid and Its metabolites	氨基酸及其代谢物	Amino acid derivatives	氨基酸衍生物	3	0.6409	-	131114	144051	142378	136155	144438	256689	210495	246850	197415	123800	1.13924	0.0452566	1.48288	0.568397	up	C05832	ko00380
MW0160561	C5H7O3-	4-Oxopentanoate	4-氧代戊酸	Organic acid and Its derivatives	有机酸及其衍生物	Organic acid and Its derivatives	有机酸及其衍生物	1	0.7311	-	73455.6	130019	80031	65056.8	98833.6	54856.2	46337	54509.6	37259.7	85680.8	1.15466	0.0475484	0.622812	-0.683132	down	-	--
MW0166724	C16H28O12	4-(Isobutanoyl)sucrose	4-(异丁酰基)蔗糖	Aldehyde,Ketones,Esters	醛、酮、酯类	Esters	酯类	3	0.5228	-	16537.6	15391.4	13924	13393.5	11423.8	2090.02	10508.4	9329.34	7327.06	4168.87	1.14325	0.00555098	0.472952	-1.08023	down	-	--
MW0013880	C35H52O6	33-Deoxy-33-hydroperoxyfurohyperforin	-	Aldehyde,Ketones,Esters	醛、酮、酯类	Ketones	酮类	3	0.5452	-	3170.84	2290.38	3097.33	2688.96	2508.11	3635.14	5355.41	5573.45	5264.04	4968.09	1.48298	0.00134447	1.80262	0.850095	up	-	--
ZINC34614967	C11H20O6	3-Methyl-2-butenyl beta-D-glucopyranoside	（2R，3S，4S，5R，6R)-2-(羟甲基)-6-(3-甲基丁-2-烯氧基）恶烷-3，4，5-三醇	Alcohol and amines	醇、胺类	Alcohols	醇类	2	0.5662	-	27258.7	29980.9	1030.58	28297.9	30028.4	267929	321798	211526	442257	186324	1.34703	0.00421402	12.2631	3.61625	up	-	--
MW0165503	C6H8O6	3-Dehydro-scyllo-inosose	3-脱氢青蟹肌糖	Aldehyde,Ketones,Esters	醛、酮、酯类	Ketones	酮类	3	0.9999	-	55.9085	44.2924	84.5149	29.4586	93.9577	4007.58	4558.02	3892.96	5151.69	2986.01	1.60956	0.000353276	66.8423	6.06269	up	C21643	ko00562,ko01100
MW0142289	C15H28O7P2	2-cis,6-trans-Farnesyl diphosphate	2-顺式，6-反式法呢基二磷酸酯；（2Z，6E)-法呢基二磷酸酯	Organic acid and Its derivatives	有机酸及其衍生物	Phosphoric acids	磷酸类化合物	3	0.642	-	25858.2	34288.3	35796.2	24490.4	44476.7	12794.2	10967.5	13593.6	16218.8	17021.8	1.4843	0.0049101	0.428088	-1.22402	down	-	--
MW0154739	C31H46O3	2-[(E)-16-hydroxy-3,7,11,15-tetramethylhexadec-2-enyl]-3-methylnaphthalene-1,4-dione	-	Terpenoids	萜类	Terpenoids	萜类	3	0.5339	-	16677.2	15904.8	17382.4	16153	16846.3	11201.7	14298.2	14089	14517.1	15841.6	1.15898	0.0235545	0.843111	-0.246205	down	C20806	--
MW0130507	C38H40O20	2-[(2-{[5,7-dihydroxy-2-(4-hydroxyphenyl)-4-oxo-4H-chromen-3-yl]oxy}-4,5-dihydroxy-6-(hydroxymethyl)oxan-3-yl)oxy]-4,5-dihydroxy-6-(hydroxymethyl)oxan-3-yl 3-(4-hydroxy-3,5-dimethoxyphenyl)prop-2-enoate	11-[（2R，3S)-3-[2-氨基-3-甲基-4-(2-甲基-1，3-噻唑-4-基）丁-3-烯-1-基]-2-甲基环氧乙烷-2-基]-3，7-二羟基-4，4，6，8-四甲基-5-氧代十一酸	Others	其他	Others	其他	3	0.5546	-	42875.6	47106	46558.8	44523.8	47232.4	110081	107870	103755	92320	72684.1	1.56131	0.00153767	2.13192	1.09215	up	-	--
MW0142513	C9H16O9	2-O-alpha-mannosyl-D-glycerate	2-O-(alpha-D-甘露糖基)-D-甘油酸酯；α-甘露糖甘油酸酯；2-O-(alpha-D-吡喃甘露糖基)-D-甘油酸酯	Organic acid and Its derivatives	有机酸及其衍生物	Organic acid and Its derivatives	有机酸及其衍生物	3	0.529	-	92123.1	90178.7	89887	86148.2	90151.7	84545.5	89091.4	84867.7	83151	87018.8	1.15541	0.0241259	0.95582	-0.0651897	down	-	--
MW0142256	C11H12O5	2-Benzylmalate	2-苄基苹果酸酯	Benzene and substituted derivatives	苯及其衍生物	Benzene and substituted derivatives	苯及其衍生物	1	0.7266	-	59932	73666.9	62934.8	78379.8	64522	30671.3	58200.2	39732.4	50228.2	63742	1.06831	0.0296083	0.71464	-0.484711	down	C20653	ko00400,ko01100,ko01210
MW0052405	C6H12O2	2,2-Dimethylbutyric acid	2,2-二甲基丁酸	Organic acid and Its derivatives	有机酸及其衍生物	Organic acid and Its derivatives	有机酸及其衍生物	2	0.7307	-	42802.6	46362.2	50049.9	39961.4	48308.1	28893.6	21585.7	37231.1	22261.3	34915	1.35977	0.00354398	0.636909	-0.65084	down	-	--
MW0141964	C21H22O11	2',3,4,4',6'-Pentahydroxychalcone 4'-O-beta-D-glucoside	2'，3，4，4'，6'-羟基查耳酮-4'-O-葡萄糖苷；PHC 4′-O-葡萄糖苷；2'，3，4，4'，6'-五羟基查耳酮-4'-O-BETA-D-葡萄糖苷	Aldehyde,Ketones,Esters	醛、酮、酯类	Ketones	酮类	3	0.8054	-	2646.2	3033.78	2294.55	2922.95	2945.58	1947.86	2723.67	2390.31	1984.02	2254.52	1.09461	0.0321634	0.816321	-0.292792	down	-	--
MW0129912	C21H24O6	1-hydroxy-2-[6-(2-methylbut-3-en-2-yl)-7-oxo-2H,3H,7H-furo[3,2-g]chromen-2-yl]propan-2-yl acetate	1-羟基-2-[6-(2-甲基丁-3-烯-2-基)-7-氧代-2H，3H，7H-呋喃并[3，2-g]苯并吡喃-2-基]丙-2-基乙酸酯	Aldehyde,Ketones,Esters	醛、酮、酯类	Esters	酯类	3	0.6238	-	332526	365335	361091	345201	366315	276092	134761	162540	155641	95928.6	1.40548	0.00263547	0.465957	-1.10173	down	-	--
MEDN1250	C23H45O12P	1-Tetradecanoyl-glycero-3-phospho-(1'-myo-inositol)	LPI(14:0/0:0)	GP	甘油磷脂类	PI	磷脂酰肌醇	1	0.5952	-	5362.55	10509.3	5098.59	10462.1	6439.88	14058.8	10485.1	11669.1	11563	10882	1.15871	0.0224352	1.54883	0.631175	up	-	--
MW0110625	C26H54NO6PS	1-O-Hexadecyl-2-deoxy-2-thio-S-acetyl-sn-glyceryl-3-phosphorylcholine	2-硫代PAF	Organic acid and Its derivatives	有机酸及其衍生物	Phosphoric acids	磷酸类化合物	2	0.5842	-	4398.05	6905.18	4081.37	6311.4	5348.89	9410.01	7330.73	7047.99	7980	5600.49	1.0779	0.037021	1.38175	0.466495	up	-	--
MEDN1382	C11H7O3-	1-Hydroxy-2-naphthoate	1-羟基-2-萘甲酸	Organic acid and Its derivatives	有机酸及其衍生物	Organic acid and Its derivatives	有机酸及其衍生物	1	0.6225	-	11183.7	11733	11505.7	11597.7	10220	6438.77	7537.63	8245.72	6987.39	8144.39	1.53065	3.45623e-05	0.664186	-0.59034	down	-	--
MW0194305	C23H46NO7P	1-18:1-lysoPE	1-18:1-溶血PE	GP	甘油磷脂类	LPE	溶血磷脂酰乙醇胺	3	0.9221	-	93200.7	197668	89257.6	174811	123674	420153	254362	270691	286936	211796	1.31893	0.00830307	2.12778	1.08935	up	-	--
